# Supplementary material for: Transcriptome signature for dietary fructose-specific changes in rat renal cortex: A quantitative approach to physiological relevance
Source: PLoS One. 2018 Aug 1;13(8):e0201293. doi: 10.1371/journal.pone.0201293 (PMC6070266; doi:10.1371/journal.pone.0201293)
Supplement: S1 Table — (XLSX) [file pone.0201293.s004.xlsx]

## Sheet: Sheet1
Supplemental Table 1: PlosOne. A. Gonzalez-Vicente et al. Transcriptome signature for dietary fructose-specific changes in rat renal cortex
Fructose-induced CD DF(NS) vector
Sum of the square of all ~ 30k DE values = 1
TranscriptClusterID	Gene Symbol	DE value
17797478	Slc7a13	-0.218861
17809417	Cyp4a2	-0.181849
17769336	Pck1	0.160313
17822695	---	-0.157784
17711471	Aadat	-0.15316
17809429	---	0.12303
17776601	Gatm	0.114716
17651327	G6pc	0.106979
17619999	Acsm3	0.0989417
17718135	Slc34a1	0.0976067
17822573	Dhrs7	-0.0927542
17875817	Rgn	-0.0903307
17720983	Cubn	0.0857844
17763669	Actg1	0.0833257
17827454	Slc5a8	0.0809576
17856918	Sult1c2	0.0792638
17673858	Hpd	-0.0774238
17618324	---	0.0769499
17862429	Sult1c2a	0.0760067
17811689	---	0.0730364
17674986	---	0.0725896
17846065	Gclc	-0.0724924
17663949	Actg1	0.072223
17636295	---	-0.0686343
17702736	Slc7a8	0.0665326
17823538	---	0.0655493
17743018	Adh1	0.0654248
17640908	Psat1	0.0651198
17723564	Cd74	-0.0642549
17804387	Slc2a5	0.0641723
17875663	LOC102555453	-0.0638343
17696537	Mdh1	-0.0624052
17796153	Slco1a6	-0.0608982
17794938	Gapdh	0.0607826
17803559	Akr7a3	-0.0602635
17799923	Gapdh	0.0595401
17826846	RGD1560687	0.0593126
17856942	---	0.0587762
17708414	---	0.0580614
17731745	Mt1a	0.0578874
17863204	---	0.0570298
17623647	Slc22a8	0.0564706
17631931	Gpi	0.0562273
17834517	Timp3	0.0555973
17757895	Gstt3	-0.0552902
17739986	Pklr	0.0548538
17636281	---	0.0547105
17779409	Slc13a3	0.0542629
17797389	Calb1	0.0537941
17623660	Slc22a6	0.0535933
17774853	---	0.0531794
17693575	Slc4a4	0.0530302
17637759	Oat	-0.0523218
17746275	Slc7a12	-0.0522045
17751427	Hadh	0.0518989
17681998	Cd48	-0.0518238
17653324	Slc25a10	0.0517403
17700821	---	0.0516592
17678889	---	-0.0512223
17615962	Klk1	-0.0510685
17742399	Gclm	-0.0505967
17797030	Sumo2	-0.0505178
17849677	RGD1309534	0.0501395
17640515	Tkfc	0.0501055
17727112	---	-0.0495846
17648543	---	0.0494392
17736144	Dab2	0.0490471
17734801	---	0.0483319
17822054	LOC100359668	0.048286
17722544	---	-0.048
17751329	Egf	0.0474167
17674957	---	-0.0473728
17742873	---	0.0473453
17623991	Fads1	-0.0472465
17683592	---	-0.046931
17744301	Bhmt	0.0467796
17707446	---	0.0463794
17867312	---	0.0460227
17667792	Sod1	-0.0451333
17831626	Miox	-0.0445722
17865372	Igfbp5	0.0440087
17867284	---	0.0438799
17624303	Olr338	0.0435093
17642378	---	0.0434804
17842140	---	-0.043387
17877062	Tmem27	0.0430885
17611272	Sdha	-0.042864
17675342	Kl	0.0428245
17820752	Khk	0.0427456
17729203	Ces2g	0.0423565
17803166	---	0.0423144
17664920	Kcnj15	0.0422482
17848769	Xylb	0.0421343
17757396	Tff3	-0.0420861
17617666	LOC100360056	0.0419315
17648536	---	0.0416617
17848495	Glb1	0.0415094
17656134	Slc22a5	0.0410768
17811690	---	0.0410184
17636289	---	-0.0409721
17866155	Ncl	-0.0409282
17811685	---	0.0407048
17714914	Tpmt	-0.0405484
17785849	Bhlhe40	0.0405267
17845415	Car12	0.0404042
17773008	Lrp2	0.0403866
17738845	Mme	-0.0402347
17770731	---	-0.0398054
17637534	Prss8	0.0396317
17867280	---	0.0394701
17752186	Cth	-0.03931
17749827	Hao2	-0.0392787
17809403	Cyp4a8	0.0392456
17757830	Susd2	0.0389656
17702610	Slc7a7	0.0389514
17796768	Lactb2	-0.0386986
17879316	Ftl1l1	0.0386488
17678890	---	-0.0385537
17787105	---	0.0385381
17826270	---	-0.0383839
17872600	Tmem47	-0.0383107
17769925	---	-0.0379864
17720572	---	-0.0379617
17649952	---	-0.037911
17649960	---	-0.037911
17649962	---	-0.037911
17616849	---	0.0378632
17659910	Scpep1	0.0377905
17822377	Cdkl1	0.0377319
17877200	---	0.0372611
17813789	Slc3a1	-0.0371938
17791155	---	0.0370373
17867300	---	-0.0369611
17656679	---	0.0367582
17722383	---	0.0361038
17867294	COX1	0.0357841
17619955	Acsm2a	0.0357344
17867715	Rn5-8s	-0.0356233
17666544	P3h2	0.0353813
17769987	Hnmt	-0.0353391
17752800	---	0.0353267
17790685	Atp6v0a4	0.0351715
17812648	LOC102552055	0.0350833
17862444	---	0.0350057
17783933	Ppm1k	-0.0349791
17818965	---	0.0348748
17694791	Sod3	0.0348575
17835900	---	-0.0347002
17866112	Slc16a14	0.0345707
17657030	Slc5a10	0.0345572
17689286	Igfbp7	-0.0343847
17636305	---	0.0342719
17623683	LOC100912041	0.0339867
17766248	---	-0.0338811
17686035	Fmo1	0.0338592
17801079	Cyp4a1	-0.033846
17688865	---	0.0338351
17754627	Cisd1	-0.0338142
17674934	---	0.0337532
17674936	---	0.0337532
17674938	---	0.0337532
17867292	ND2	0.0335214
17832398	---	0.0335158
17752111	---	0.0332969
17820393	Ehd3	-0.0332194
17686824	Apcs	-0.0331958
17779880	Psma7	-0.0328413
17720566	---	-0.032686
17632314	Klk1c4	-0.0326498
17832266	Gpd1	0.0324834
17787108	---	0.0324603
17867318	CYTB	0.0324404
17837542	Ndufb9	-0.0323993
17622279	---	0.0322387
17742869	---	-0.0321087
17733552	Ddx19a	0.0320586
17632887	Ftl1	0.0320351
17787095	---	0.031767
17844027	Cryab	-0.0316712
17809139	Dio1	0.0316708
17622781	Acy3	-0.0315417
17789082	---	0.0315351
17717308	Plxdc2	-0.0315246
17800494	Dhcr24	-0.0315176
17880577	LOC691736	0.0315137
17855584	Slc38a3	-0.0314738
17734546	---	0.0314134
17880625	LOC679217	0.0313311
17867298	COX2	0.0313141
17837411	Slc22a22	-0.0312363
17711526	Hpgd	0.0311607
17804459	Errfi1	-0.0310167
17660289	Pdk2	0.0309074
17822697	Sgpp1	0.0308772
17643437	LOC100362572	0.0307781
17724289	---	0.0307232
17648527	---	0.0306782
17648549	---	0.0306014
17720568	---	-0.030472
17657789	---	-0.0302067
17695811	Tcn2	0.0301767
17778278	Rps29	-0.0301703
17775226	LOC691309	0.0301469
17723158	Hsd17b4	-0.0301187
17632723	---	-0.0300858
17660651	Rpl23	-0.0299921
17745163	---	0.0299066
17729996	---	-0.0298055
17874302	Xpnpep2	0.0297981
17719533	Hist1h2ao	-0.0297832
17615360	---	0.0297832
17622913	Pc	0.0297454
17689370	Clock	0.0296933
17686046	Fmo2	0.029674
17782108	Ahcyl2	0.0296503
17797978	---	0.0294855
17787581	Tmem52b	0.0294845
17627802	Sgk1	0.0294239
17666271	---	0.0292834
17635606	Hbb	0.0292075
17725585	Slc23a1	-0.0291714
17652357	Kcnj16	0.0290919
17674432	Cox6a1	-0.0290817
17696746	Rps27a	-0.0290764
17731537	Adgrg1	0.02906
17789616	---	-0.0290221
17673102	---	-0.0288228
17832395	---	0.0287827
17811684	Cdc42	0.0286713
17867314	---	0.0285801
17794371	Wnk1	0.028548
17702606	---	0.0284976
17769015	---	0.0284666
17814945	Odc1	-0.0284215
17667222	Ube2l3	0.0283145
17643708	Rbm25l1	-0.0282569
17678891	---	-0.0282172
17745972	LOC100363177	0.0281795
17846830	Rbp1	-0.028164
17745373	Itga1	0.0281591
17768499	Top1	-0.0281556
17741117	Pdzk1	0.0281414
17744599	Btf3	0.0280907
17875709	Uxt	0.0280597
17659689	Cltc	0.0280245
17867310	ND4	0.0280186
17875769	---	0.0279351
17615359	---	0.0277058
17808766	---	0.0276992
17754058	Pdxk	0.0274806
17616470	Dbp	-0.0274545
17799919	---	0.0274508
17678888	Iscu	-0.027391
17640237	Slc22a25	0.0273722
17635841	Tpp1	0.0273476
17718561	Ogn	-0.02705
17658124	Cxcl16	0.0269916
17832121	---	-0.0269353
17748626	---	-0.0268613
17760345	---	0.0268598
17742173	Dbt	-0.0267837
17797998	Aco1	0.0267708
17618808	Stard10	-0.0267687
17700822	---	0.0266859
17656680	---	-0.0266532
17802937	Paqr7	0.0264685
17686658	Ptma	-0.0264552
17735504	Erbb2ip	0.0264467
17806697	---	-0.0264228
17732321	Man2b1	0.0263892
17618176	---	0.0262995
17615361	---	0.0262764
17870490	Lamp2	0.0262457
17838231	Ly6i	-0.0261942
17749616	LOC690131	-0.0261737
17811686	---	0.0261277
17678892	---	-0.0260771
17823992	Prima1	0.0260083
17731692	Slc12a3	0.0259946
17867308	---	0.0259522
17873566	---	0.0259252
17771869	---	0.0258368
17744312	---	-0.0258305
17737579	Slc2a2	0.0258126
17746295	LOC361914	-0.0257539
17670084	St6gal1	-0.0256206
17846045	Tinag	0.0256182
17648547	---	0.0256096
17806700	---	-0.0255646
17809565	Akr1a1	0.0255318
17748101	Fnip2	-0.025476
17711575	Gpm6a	-0.0253842
17821351	Rps7	-0.0253836
17658629	Serpinf1	0.0253693
17687864	Slc26a1	0.0253535
17735688	Pde4d	0.0253133
17699524	Ctsb	0.0252769
17789617	---	-0.0252404
17648524	---	0.0252354
17823431	Sptlc2	0.0252067
17880279	LOC100361993	-0.0250813
17793992	Rpl32	-0.0250713
17801522	Elovl1	0.0250699
17720138	Nid1	-0.0250354
17648559	---	0.0250156
17866539	Myeov2	-0.0249904
17720564	---	-0.0249865
17670011	Cldn16	-0.0249574
17821903	Snx6	0.02494
17822521	L3hypdh	0.0249291
17707982	Fam149a	0.0249143
17618178	Picalm	0.0248914
17744528	Hexb	0.0248711
17808428	---	-0.0247561
17636276	---	0.0247152
17736459	Agxt2	0.02468
17711667	Enpp6	0.0246779
17636690	Umod	0.0246537
17811253	---	-0.0246487
17849725	---	-0.0245814
17806702	---	-0.0245736
17802877	LOC100360087	0.0244737
17713865	Fbp1	0.0244724
17875785	---	0.0244246
17643487	Gspt1	0.0244011
17628465	Slc22a2	-0.0243099
17691375	Ogdh	0.024259
17626712	Atrnl1	0.0242563
17832394	---	0.0242467
17778135	Apmap	0.0241601
17875786	---	0.0241057
17725368	Nrep	0.0239696
17832200	Tmbim6	-0.0239449
17880191	---	0.0239099
17867288	---	0.0238461
17674965	---	0.0238171
17765703	Slc12a1	-0.0237645
17808996	Prkaa2	0.0237592
17641749	Rps27l3	-0.0237336
17754983	Pcbd1	0.0236983
17880939	---	0.0236816
17752878	---	-0.0235984
17784141	Gng12	0.0235271
17763859	Mtch2	0.0235005
17872222	Car5b	0.0234961
17632719	---	-0.0234862
17771703	Ndufa8	-0.0233956
17648532	---	0.0233692
17686720	---	0.0233649
17837791	Ndrg1	0.0232701
17657970	Eif5a	0.0232574
17811254	---	-0.023241
17663375	Wbp2	0.0231804
17740811	Cers2	0.0231306
17700814	---	0.0230776
17774851	---	0.0230462
17828801	Sdc2	0.0230335
17863017	Enpp5	-0.0229862
17751419	Rpl34	-0.022916
17648542	---	0.0229038
17831154	Smdt1	-0.0228747
17621031	Bckdk	0.022816
17615501	Pepd	0.0225979
17681583	Dpt	-0.022596
17827785	Dcn	-0.0225805
17810126	Rps27a	-0.0225595
17647364	---	-0.0225037
17806696	---	-0.0224069
17761320	Aif1l	0.022382
17790021	Slc13a1	0.0223425
17796092	Slco1a1	-0.0223093
17686172	Atp1b1	0.0222985
17720971	Rsu1	-0.02218
17708329	Ubxn8	-0.0220798
17688876	---	-0.022055
17801282	Prdx1	0.0220302
17759558	Clcn6	0.0219921
17685756	Rfwd2	-0.0219749
17795965	Mgp	-0.0219593
17704786	Calm2	-0.0218826
17733845	Gcsh	-0.0218416
17724607	Cyb5a	-0.0217897
17668157	Hmgn1	-0.0217627
17801255	---	-0.0217421
17859500	Bzw1	0.0217053
17716694	RGD1564865	-0.0216789
17641768	Ide	0.021673
17735210	Arsb	0.0216389
17632710	Rpl13a	-0.0216345
17610845	Aldh8a1	0.0216192
17726258	Ppic	-0.021611
17687717	Hsd11b1	-0.0216012
17828451	Gns	0.0215629
17715279	Eci3	-0.0215625
17736034	Oxct1	-0.021481
17736233	Lifr	0.0214621
17699707	Clu	0.0214044
17663220	---	-0.0213833
17793522	Uba3	0.0213786
17720551	Asb13	0.0213721
17685880	Prdx6	-0.0213442
17690954	---	-0.0212857
17747897	---	-0.0212476
17797993	---	0.0212305
17787093	---	0.0212189
17663221	---	-0.0212112
17696211	Igfbp3	-0.0211793
17751177	---	-0.0211389
17875767	---	0.0211186
17854433	Me1	-0.021084
17875778	---	-0.02105
17726169	Cdo1	-0.0210458
17718862	Tmem14c	-0.0209277
17859277	Hspe1	-0.0209153
17655198	Atp6v0e1	-0.0209148
17697648	Pdhb	0.0209094
17871080	Rbm3	-0.0208657
17813587	Galm	0.0207855
17663323	Rps18	-0.0206799
17648550	---	0.0206603
17720497	Akr1c1	0.0206552
17799940	---	0.0205857
17789808	---	0.0205758
17780052	---	0.0205107
17875784	---	0.0204941
17722258	---	-0.0204154
17828810	Cpq	0.0203944
17719511	Hist1h2bk	-0.0203066
17867306	ND3	0.0202897
17853262	Paqr5	0.0202559
17681943	Tstd1	-0.0202373
17838884	LOC100362333	-0.0201674
17875011	Bgn	-0.0201411
17648551	---	0.0200753
17867302	COX3	0.0200661
17879656	---	0.0200611
17656676	---	0.0200425
17808642	Lrrc19	0.020008
17736069	Oxct1	-0.0199759
17832392	Dazap2	0.0199078
17686071	Fmo3	-0.0198951
17749954	Atp1a1	0.0198661
17880303	LOC102548248	0.0198583
17814418	Hadha	0.0198451
17634203	Anpep	0.0198331
17867286	---	0.0198179
17728171	LOC501233	-0.0198167
17686712	---	0.019783
17774848	---	0.0197796
17772842	Galnt3	-0.0197683
17648319	Spata22	-0.019764
17711188	Atp6v1b2	0.0197041
17721910	---	0.0195545
17681319	---	-0.0195392
17616075	Napsa	0.0194701
17624305	Glyatl2	-0.019468
17691208	Nipsnap1	-0.0194294
17728492	Vps35	0.0194203
17729972	Ap1g1	0.0194156
17644363	Msrb1	-0.0194012
17880710	---	0.0193805
17671936	Actb	0.019365
17666656	Dgkg	0.0193543
17752700	Mt1m	0.0193424
17867316	ND5	0.0192922
17648528	---	0.0192799
17789718	Ndufa4	-0.0192121
17637216	Sult1a1	-0.0191925
17700813	---	0.0191536
17680869	Ivns1abp	0.0191477
17846119	Rpl12-ps1	-0.0191445
17775081	Hipk3	0.0191422
17771643	Rab14	0.0190963
17753238	Rps18	-0.0190714
17611071	---	-0.0190191
17612139	---	0.018991
17729820	Cyb5b	0.0189719
17791215	Tmem176b	0.0189377
17720840	Fam107b	0.0189358
17656677	---	0.0189351
17728155	---	0.0189071
17684462	---	0.0188561
17875773	---	0.0188075
17700049	Esd	0.0187839
17660030	Rps24	-0.0187407
17758264	---	-0.0187319
17768666	---	-0.0186901
17832217	Aqp2	-0.0186591
17793055	LOC685085	-0.0186556
17758876	Serinc1	0.0186543
17826261	---	-0.0186486
17810526	---	0.0186344
17751073	Abcd3	0.0186197
17641687	Pank1	0.0185855
17827443	Arl1	0.0185738
17823014	Synj2bp	-0.0185352
17828796	---	-0.0185046
17741769	Dram2	0.0184414
17678894	---	-0.0184371
17688871	---	0.018353
17772095	Mmadhc	-0.0183482
17678148	---	-0.0182988
17641662	Lipa	0.0182333
17745587	C7	-0.0182313
17679651	Tfcp2l1	0.018228
17669921	Bdh1	-0.0182211
17796127	Slc21a4	-0.0181692
17720559	Gdi2	-0.0181453
17648552	---	0.0181058
17648971	Ift20	-0.018093
17625860	Scd2	-0.0180891
17653763	Abat	-0.0180588
17658916	Slc13a2	0.0180405
17702603	Dad1	0.0180311
17688880	---	-0.0179641
17778938	Tgm2	0.0179624
17665390	Hmgb2l1	-0.0179558
17836734	Rpl30	0.0179179
17647637	Gabarap	0.0179098
17673387	---	0.0178683
17643187	Eif3a	-0.0176496
17775014	Caprin1	0.0175792
17840371	Twf1	0.0175452
17801253	---	-0.0175413
17872868	Msn	-0.0175338
17752115	Acadm	-0.017516
17627913	Rpl26-ps2	-0.0175009
17854574	---	0.0174797
17861862	---	0.0174794
17652327	Slc16a6	0.0174542
17810420	Ndufs5	-0.0174368
17826268	---	0.0174224
17655118	Hba-a1	0.0174169
17638151	Echs1	-0.0173838
17655044	Decr2	0.0173631
17806794	---	-0.0173564
17682444	RGD1563812	0.0172739
17681329	Gas5	-0.017267
17875061	Slc6a8	0.0172125
17846440	Nt5e	0.017153
17858944	Col3a1	-0.0171448
17806504	Aqp3	-0.0170899
17762893	Itga6	0.0170368
17668822	LOC100360368	-0.0169958
17673385	---	0.0168755
17753138	RT1-Da	-0.0168751
17765094	Chp1	0.0168533
17700816	---	0.0168445
17861201	Efhd1	0.0168142
17833710	Reep6	-0.0167992
17766246	---	-0.0167652
17843625	Slc37a4	0.0167528
17787091	---	0.0167394
17625048	Pten	0.0167346
17846515	Ctsh	-0.0167336
17670136	Hrg	0.0167213
17856125	Pdcd6ip	0.0167133
17875787	---	0.0167116
17826251	---	0.0167105
17631172	Actn4	0.0166783
17690182	LOC103693045	0.0166727
17731943	---	0.016594
17823007	Cox16	-0.0165924
17877593	Gk	0.0165678
17871865	Hsd17b10	-0.0164981
17616004	Fv1	-0.0164871
17653639	Snn	-0.016486
17723306	Rpl15	-0.0164848
17878262	Slc16a2	0.0164683
17650742	Rpl19	-0.0164609
17795984	Arhgdib	0.0164286
17725547	Hspa9	0.016401
17844579	Ubl7	0.0163131
17699259	---	0.0162973
17681723	Aldh9a1	0.0162689
17683352	LOC679594	-0.0162647
17771923	Ppp6c	0.016263
17744314	Bhmt2	0.0162167
17713739	Ctsl	-0.0162113
17743771	---	0.0161708
17839294	Rpl26-ps1	-0.0161638
17615355	---	-0.0161564
17811455	Tmem50a	-0.0161356
17812547	Clcn6	0.0161279
17812253	Hspa8	0.0161151
17623254	Fau	-0.0160729
17806705	---	0.0160619
17774849	---	0.0160497
17700812	---	0.0160491
17627920	Slc9a3	0.0160428
17686714	---	0.0159998
17820907	Hadhb	0.0159662
17733116	Atp6v0d1	0.0159635
17807229	Aldob	0.0159622
17690305	Qdpr	-0.0159474
17622670	---	-0.0159421
17611549	---	-0.0159362
17822907	---	-0.0159058
17740982	Hist2h3c2	-0.0158948
17680058	Nuak2	0.0158765
17648533	---	0.015836
17619910	---	0.0158305
17741633	Slc16a1	0.0158056
17774859	---	0.0157984
17859192	Nabp1	0.0157726
17742934	Emcn	-0.0157618
17706269	Ncoa4	0.0157224
17844231	Idh3a	0.0157172
17670481	Ap2m1	0.0156627
17858326	Plekhb2	0.0156623
17801256	---	-0.0156155
17721909	---	0.0155494
17823157	Entpd5	0.0155355
17686641	Nit1	-0.0155041
17814688	Laptm4a	0.0155016
17760337	---	-0.0154969
17690575	Mrfap1	-0.0154836
17626494	Pdcd4	-0.0153735
17792194	Ptcd3	0.0153701
17817302	Acot2	0.0153637
17855175	Dnajc13	0.0153549
17711044	Tm6sf2	0.0153403
17802838	Atpif1	-0.0153387
17749618	Hist2h4	-0.0153248
17687277	Degs1	0.0153234
17800866	Eps15	0.0153164
17856014	Pth1r	0.0152885
17835487	Acss3	0.0152815
17666531	Tmem207	-0.0152777
17670114	---	-0.0152749
17880961	---	0.0152312
17843455	---	-0.0152236
17774852	---	0.0152142
17688898	---	0.0152107
17764333	Cat	-0.0152077
17658152	Slc25a11	0.0152063
17880368	LOC685718	0.0151912
17801262	---	-0.0151909
17761854	---	0.0151735
17664114	Sectm1b	0.0151708
17736949	Dap	0.0151633
17768738	Ywhab	0.01515
17863382	Gsta1	-0.0151458
17624523	---	0.0151276
17736690	---	0.0151276
17739042	---	0.0151276
17839395	LOC102549144	0.0151276
17856988	---	0.0151276
17640252	Slc3a2	0.0151172
17854759	LOC102550734	-0.0151164
17854134	---	-0.0151041
17719081	Bphl	0.0150463
17837036	Dpys	0.015041
17687945	Atp5i	-0.0150167
17830400	Mpst	-0.0149879
17787090	---	0.0149835
17804598	Rpl22	-0.0148295
17759942	Abca2	0.0148216
17702604	---	0.0148184
17681327	---	-0.0148176
17784395	Chmp3	-0.0148143
17789588	Slc25a13	0.0147994
17670151	Fetub	0.0147888
17671858	Rac1	0.0147804
17844285	Hykk	0.014778
17826389	Uqcr11	-0.0147697
17700983	Plau	0.0147686
17666739	Ehhadh	0.0147495
17874856	LOC100360413	0.0147463
17618091	Nox4	0.0147352
17773866	Nckap1	0.0147324
17799707	Acer2	-0.0147212
17656891	Shmt1	0.01472
17711717	Acsl1	0.0146813
17736958	Cmbl	-0.0146766
17880567	---	-0.0146744
17783706	Mturn	-0.0146633
17636536	LOC100912427	-0.0146226
17880373	---	-0.014538
17643505	Rsl1d1	-0.0145303
17619363	Olfml1	0.0145067
17718648	Tpm3	0.0144987
17684843	Cfh	-0.0144447
17866521	Ndufa10	-0.014438
17829719	Efr3a	0.0143941
17648590	Slc43a2	0.0143931
17622590	---	-0.0143755
17628389	Ezr	0.0143579
17759330	---	-0.0143562
17648522	---	0.0143456
17783158	Cul1	0.0143319
17693953	---	0.0143231
17691286	Xbp1	0.014301
17723669	Csnk1a1	0.01429
17856556	---	0.0142854
17722610	---	-0.0142801
17854739	Pls1	-0.0142742
17826665	Plpp2	-0.0142587
17637261	Aldoa	0.014248
17880305	LOC679539	0.0142263
17623685	LOC100912041	-0.0142192
17880398	---	-0.0141599
17712678	Defb1	-0.0141549
17835135	---	-0.0141258
17658050	Rnasek	0.0141222
17853815	---	0.0141157
17726052	Spink1	0.014103
17709862	---	0.0140974
17741229	Hmgcs2	0.014097
17875783	---	0.0140672
17707924	Slc25a4	-0.0140656
17880402	---	-0.0140506
17809650	---	-0.0139896
17703801	Extl3	-0.0139767
17806368	Mob3b	0.0139542
17678001	Atxn2	0.0139381
17755034	---	-0.0139306
17751449	Sgms2	-0.0139211
17802585	Fabp3	0.0139146
17834425	Rab11b	0.0138995
17857804	Mut	-0.013874
17863163	Mut	-0.013874
17700815	---	0.0138634
17772855	Ttc21b	-0.0138627
17832397	---	0.0138494
17656347	RGD1563668	-0.0138427
17688889	---	0.0138195
17715267	Eci2	-0.0137998
17833806	Atp5d	0.0137792
17875788	---	0.0137767
17800567	Tmem59	0.0137453
17821889	Sptssa	-0.0137088
17797492	Ggh	-0.0136926
17700811	---	0.0136899
17790241	Tnpo3	0.0136688
17766696	---	0.0136685
17700156	---	-0.013661
17837303	Tnfrsf11b	-0.0136544
17688890	---	0.0136199
17830057	Grina	0.0135906
17711252	---	0.0135858
17743680	Ankrd13c	0.0135768
17760351	---	-0.0135511
17771589	C5	0.0135289
17761842	---	0.0135083
17776881	Trpm7	0.0134743
17757496	RGD1566085	0.0134728
17690621	Sorcs2	0.0134319
17848884	Rpsa	0.0134297
17659028	Wsb1	0.0134162
17879122	---	0.0133797
17615616	RGD1562402	0.0133649
17861938	Pam	0.0133549
17880444	Slc25a6	0.0133436
17627760	Vnn1	0.0133396
17874046	Wbp5	-0.0133282
17677975	Ppp1cc	0.0133277
17872257	---	0.0133221
17749703	Chd1l	-0.0132917
17686706	---	0.0132909
17680006	Pm20d1	0.0132539
17625007	A1cf	0.0132423
17677004	Rhbdd2	0.0132293
17661380	Acly	0.0131704
17619903	---	0.0131689
17772657	Dpp4	0.01316
17719505	---	0.0131441
17655853	Canx	-0.0131435
17699263	---	-0.0131358
17846210	Myo6	0.0131112
17656025	Ube2b	-0.0130896
17722911	---	0.0130852
17743371	Mcoln3	-0.0130768
17667987	Atp5o	-0.0130656
17741941	---	-0.0130646
17664242	LOC680121	-0.0130378
17768916	Ctsa	0.0130188
17787104	---	0.013012
17761853	---	0.0129929
17831389	Ppara	0.0129881
17871271	Clcn5	0.0129813
17765853	Blvra	-0.0129768
17682226	Spta1	-0.0129668
17727409	Cndp1	0.0129592
17787097	---	0.0129339
17673295	Sbds	-0.0129201
17696333	Ddc	0.0128832
17615358	---	0.0128772
17796946	Mybl1	-0.0128738
17698366	---	-0.0128686
17678918	Pitpnb	0.0128505
17865685	Tuba4a	0.0128479
17852281	Sdhd	-0.0128393
17691747	Rab1a	0.012828
17729695	LOC100360573	-0.0128277
17648534	---	0.0128227
17769534	---	-0.0128136
17734486	Egln1	-0.0128022
17791333	Hnrnpa2b1	-0.0128011
17662632	Pitpnc1	0.0127689
17765442	Ckmt1b	-0.0127602
17731952	---	-0.012747
17811464	Clic4	0.0127417
17843637	Rps25	-0.0127267
17645722	RGD1310352	0.0127137
17641358	Hmgb1-ps4	-0.0127067
17876613	---	-0.0127067
17746150	42800	0.0126788
17648519	Prpf8	0.0126593
17859645	---	-0.0126465
17686721	---	0.0126409
17625025	Minpp1	0.0126403
17862228	Epb41l3	0.0126346
17774856	---	0.0126253
17650292	Tob1	0.0125992
17636388	---	0.0125984
17691515	LOC688553	-0.0125698
17731946	---	0.0125624
17739075	Mfsd1	-0.0125308
17668616	Cd47	-0.0125222
17642836	Xpnpep1	0.0125091
17778361	Dusp15	-0.0125081
17720784	Phyh	-0.0124861
17810524	---	-0.0124858
17702607	---	0.012476
17703778	Msra	-0.0124709
17778016	Cst3	0.012452
17879811	---	-0.0124478
17721905	---	0.0124437
17626442	---	-0.0124425
17880297	Rab5a	-0.012427
17666254	Slc51a	-0.0124236
17690440	Wdr1	0.0124232
17699814	Stc1	-0.0124036
17699248	---	0.0123738
17780647	Tomm7	-0.0123441
17826263	---	-0.0123002
17748050	Golim4	-0.0122867
17839274	---	-0.0122854
17855346	Acy1	-0.0122785
17719470	---	-0.0122681
17818092	Ifi27	-0.0122473
17875774	---	-0.012241
17880375	Hmgn2	-0.012226
17685454	Xpr1	0.0122222
17847293	Dusp7	0.0121919
17873398	LOC680353	-0.0121905
17836358	Slc16a7	0.0121885
17681883	---	0.0121494
17713332	Rhoa	0.0121493
17684937	---	0.0121301
17681823	---	0.0121142
17810128	Guca2b	0.0120988
17717556	Yme1l1	0.0120676
17713337	Gpx1	0.0120581
17619502	---	0.0120547
17830479	Lgals1	-0.0120178
17796689	Stau2	-0.0120172
17805575	---	-0.0120156
17880677	---	0.0120012
17830667	Tomm22	0.01199
17632725	---	0.0119662
17667919	Tmem50b	-0.0119627
17817348	Ptgr2	0.0119606
17705719	Arf4	0.0119597
17615353	Capns1	0.0119267
17716287	Gpr137b	0.0119199
17811688	---	0.0119175
17709835	Spcs1	0.0118982
17619907	---	0.0118873
17697484	LOC498453	-0.0118751
17640313	---	-0.0118526
17640315	---	-0.0118526
17841695	Ppp1r1a	-0.0118514
17856718	RGD1566368	0.0118264
17661666	---	0.0118159
17832396	---	0.0118143
17769555	Rps21	-0.0118125
17636942	Arhgap17	0.0118081
17614681	Blvrb	-0.0117876
17774854	---	0.0117835
17743103	Tspan5	0.011779
17645691	Ppp2ca	0.0117751
17875511	Pgrmc1	-0.0117599
17866747	Slco4c1	-0.0117524
17669111	Cox17	-0.0117472
17714070	Isca1	0.0117218
17826253	---	0.0116955
17646715	---	-0.0116905
17800174	Ak4	-0.011679
17847383	Cish	-0.0116451
17742912	Ppp3ca	-0.011644
17793057	Sec61a1	0.0116293
17662528	Ddx5	0.0116291
17712756	LOC100359928	0.0116252
17724261	Acaa2	-0.0116218
17725568	---	0.0116197
17636385	---	-0.0116163
17765314	Snap23	0.011593
17810521	---	0.0115872
17622570	Dhcr7	0.0115775
17611024	Enpp1	0.0115761
17619906	---	0.0115696
17699258	---	-0.0115591
17778505	Eif2s2	-0.0115452
17675265	Mcoln1	-0.0115363
17863883	Tmem131	0.0115103
17812584	Agtrap	0.0115088
17660414	Atp5g1	-0.0115
17615580	Slc7a9	0.0114926
17614234	Ethe1	-0.0114706
17806495	Aqp7	0.0114685
17686711	---	-0.011463
17735192	Dmgdh	0.0114342
17695388	Add1	0.011434
17615954	Klk1c9	-0.0114299
17880053	Atp6ap1	0.0114253
17700808	---	0.0114217
17617341	---	-0.0114184
17671815	---	-0.0114113
17787092	---	0.0113959
17754757	Reep3	-0.0113942
17789948	Aass	0.0113938
17648538	---	0.0113647
17806085	Wwp1	-0.0113579
17736778	Fam134b	0.0113533
17833498	Eef2	0.0113414
17714452	Lman2	0.0113397
17646717	---	-0.0113017
17813923	Epcam	0.0113014
17680795	Ptgs2	0.0112837
17792810	Cml1	-0.0112797
17787134	---	-0.011279
17773167	Slc25a12	-0.011278
17800810	Nrd1	0.0112559
17847021	Slco2a1	0.0112368
17648535	---	0.0112366
17875765	---	-0.0112268
17752880	LOC102549726	-0.0112251
17880571	Dstnl1	0.0112064
17761841	---	-0.0111852
17645702	Skp1	-0.011185
17816064	---	0.0111815
17623951	Fth1	-0.0111743
17672343	Azgp1	-0.011166
17634780	Folh1	0.0111535
17727740	Cnot1	0.0111282
17834292	Cyp4f1	0.0111277
17853166	Arih1	0.0111242
17615357	---	0.0111236
17767961	Acss2	0.0111218
17773315	---	-0.0111157
17812905	Park7	0.0111143
17662657	Cacng5	-0.0111095
17867282	---	0.0111081
17770757	LOC684988	-0.0110888
17630004	Rpl9	0.0110562
17858638	Rpl31	-0.0110491
17790596	Ptn	-0.0110448
17875768	---	0.0110361
17789755	Tmem106b	0.0110323
17794919	Ptms	0.0110179
17859134	Gls	0.0110107
17618293	Prcp	0.0109916
17803533	Capzb	0.0109875
17706820	Use1	-0.0109824
17695587	Slc5a1	0.0109776
17880979	Polr2m	0.0109775
17873457	Cox7b	-0.0109757
17737426	Tbl1xr1	0.0109736
17666083	Dirc2	-0.0109708
17865356	Pecr	-0.0109699
17672796	Cux1	0.0109531
17863073	Adgrf5	0.0109497
17645579	Zfp354a	0.0109272
17688870	---	0.0109217
17841770	RGD1564420	0.0109187
17688888	---	0.0109083
17699244	---	-0.0109078
17813875	Cript	0.0109077
17712960	Lamp1	-0.0108944
17669865	RGD1564688	0.0108809
17637913	Mki67	-0.010879
17787087	Lpcat3	0.010841
17764675	Slc12a6	0.0108353
17669167	Hgd	0.010833
17639434	---	0.01083
17816571	---	-0.010829
17689058	Ugt2b35	0.0108007
17661653	Usmg5	0.0107899
17760349	---	0.0107837
17735098	Rps23	-0.010765
17727558	Cdh16	0.0107633
17742901	Slc39a8	-0.0107527
17638975	Ppp6r3	0.0107462
17811729	Pink1	-0.0107454
17711465	Mfap3l	0.0107386
17864662	Hspd1	-0.0107347
17768697	Hnf4a	0.0107303
17881022	---	0.0107065
17709944	Nisch	0.0106874
17836902	Ywhaz	0.010679
17823174	Aldh6a1	0.010675
17801259	---	-0.0106726
17793443	Suclg2	0.0106465
17731611	Arl2bp	-0.0106318
17700176	Tsc22d1	0.0106248
17618146	Fzd4	-0.0106212
17772594	Itgb6	0.0105794
17656934	Aldh3a2	0.0105788
17851378	Gramd1b	-0.0105719
17700823	---	-0.0105616
17690230	Adgra3	0.0105513
17759167	Amd1	0.0105447
17774860	---	-0.0105437
17777661	Jag1	-0.0105432
17774846	Api5	0.010541
17839486	Cyp2d1	-0.010536
17684362	Tmem183a	-0.0105188
17665709	Atp6v1a	0.0105158
17643778	Glyr1	0.0105008
17832678	Prr13	0.0104857
17859412	Ptp4a1	0.0104751
17854251	Cox7a2	-0.0104466
17757449	Cbs	-0.0104393
17749573	Car14	0.0104208
17777229	Idh3B	-0.01042
17752436	Snx3	0.0104039
17787096	---	0.0103764
17730661	Cox4i1	-0.0103744
17636285	---	0.0103427
17688879	---	-0.0103123
17743244	42993	0.0103107
17764018	---	0.0103096
17701494	Abhd6	0.0102984
17624295	Glyat	-0.0102928
17612439	Ppp2r1a	0.0102878
17644735	Tmem8a	-0.010283
17721921	---	0.0102469
17738793	Mbnl1	-0.0102405
17799484	Ptprd	0.0102384
17720419	RGD1564999	-0.0102375
17698613	Oxa1l	0.0102335
17680562	Atp6v1g3	-0.0102298
17798044	Dnaja1	-0.0102228
17826274	---	0.0102166
17732148	Lonp2	0.0102043
17625512	---	0.0101878
17873575	Sh3bgrl	-0.0101773
17638325	Cdhr5	0.0101753
17681881	---	0.0101684
17787109	---	0.0101659
17757889	Ddt	-0.0101623
17800519	Fam151a	0.0101574
17840592	Vdr	0.0101453
17803828	Rps21	-0.0101408
17740686	LOC100363268	-0.0101197
17668062	Pigp	-0.0101189
17768616	Sgk2	0.0101169
17746880	Mccc1	-0.0101124
17622015	Cyp2e1	-0.0100827
17822248	Rps29	0.0100819
17694897	Lap3	-0.010063
17784153	Serbp1	-0.0100613
17669062	Igsf11	0.0100566
17695867	---	0.0100491
17746435	---	0.0100475
17688454	Sec31a	0.0100472
17806703	---	0.0100378
17705094	Ednrb	-0.0100359
17690965	---	0.0100317
17708927	Slc25a15	0.0100191
17707111	Pgpep1	0.010018
17791415	Hibadh	0.0100136
17829233	Eny2	-0.0100098
17787142	Mlf2	-0.00999996
17743589	Cryz	-0.00999107
17659634	Med13	0.0099823
17769532	---	0.00998215
17687175	Ephx1	-0.00997409
17867278	---	-0.00996353
17612736	LOC683420	0.00995631
17715755	Slc17a3	-0.00995294
17784549	Retsat	-0.00992488
17802971	Syf2	-0.00990986
17757612	Pttg1ip	0.00990652
17712432	Sfrp1	-0.00988757
17753078	Rnf5	-0.00988465
17729434	Hsd11b2	0.00987456
17640108	Flrt1	0.00986615
17758035	Ipmk	-0.00985522
17655188	Crebrf	-0.00985148
17821425	Dld	0.0098506
17808765	---	0.00985001
17726320	Aldh7a1	0.00983523
17880265	---	0.00983368
17859557	Stradb	0.0098287
17622327	Ap2a2	0.00982611
17806710	---	0.00982588
17707360	---	0.00981778
17698650	Lrp10	0.00981738
17826116	Mrpl54	-0.009808
17674977	---	0.00979331
17735139	Dhfr	0.00979182
17839270	---	0.00978588
17645021	Pank3	0.0097809
17752258	Tmlhe	-0.00977825
17788530	RGD1565588	0.00977555
17839510	Cyp2d2	0.00977162
17794178	---	-0.00976617
17870897	Rpl21	-0.00976535
17771653	Stom	-0.00975597
17705341	Slc15a1	-0.00975144
17636538	Rps15a	-0.00974863
17731309	Pdp2	0.00974535
17698603	Abhd4	0.0097446
17729769	Cirh1a	0.00974163
17652663	Mrps7	-0.00974134
17746374	Psmb6	-0.00973222
17724287	---	0.00973174
17714162	Hnrnpk	-0.00971953
17688884	---	0.00971621
17782314	Akr1b8	-0.00971328
17672349	Zkscan1	0.00971312
17717140	Pter	0.0097012
17661632	Ezh1	0.00969039
17686718	---	0.00969039
17799004	---	-0.0096789
17792122	Thnsl2	0.00967508
17634667	Abhd17c	0.0096683
17808099	---	-0.00966759
17648537	---	0.00966617
17818750	Dync1h1	0.00965727
17845437	Vps13c	0.00964727
17668004	Rcan1	0.00963686
17837146	---	-0.00962335
17832982	Pa2g4	-0.00960642
17817104	Srsf5	-0.00959461
17680182	Golt1a	0.00958435
17775150	Eif3m	0.00957121
17673962	Atp2a2	0.00956363
17721919	---	0.00956147
17880595	---	-0.00955665
17867334	ND6	-0.00954772
17721904	---	0.0095347
17783185	---	0.00952406
17811692	---	0.00951097
17787098	---	0.00950071
17830670	---	0.00950035
17658836	RGD1307929	0.00950019
17611354	Nkd2	0.00948147
17691344	Aebp1	0.00947787
17769535	---	0.00946545
17743347	Ddah1	0.00946409
17766333	---	-0.00946358
17843780	Fxyd2	0.009461
17718317	Higd2a	-0.00945705
17675431	LOC102548389	0.00945531
17657197	Zfp287	-0.00944863
17751475	LOC686753	0.00942675
17631591	Psenen	-0.00942163
17806701	---	-0.00941451
17811536	Pnrc2	-0.00941441
17806708	---	0.00941336
17648526	---	0.00940527
17844972	Rpl4	0.00939879
17686719	---	0.00938753
17750241	Atp5f1	0.00938734
17663218	---	0.00937948
17817308	Acot1	0.00937564
17880385	---	0.00937301
17730455	Cmip	0.00937291
17761834	---	0.00937221
17845637	Sltm	-0.00937069
17801260	---	-0.00936703
17827365	Igf1	-0.00936602
17875775	---	0.00935639
17634692	Fah	-0.00934468
17655936	---	-0.00934252
17881012	---	0.00934235
17720794	Sephs1	0.00930342
17754847	Pbld1	0.00929794
17721924	---	0.00929498
17704875	Dach1	-0.00927261
17698109	Pnp	-0.00926525
17632910	Nucb1	0.00926225
17677604	Setd8	0.00924981
17761849	---	-0.00924646
17728467	RGD1308706	-0.00924567
17650569	Cbx1	-0.00924222
17700805	Tm9sf2	0.0092394
17807713	Ptbp3	0.00923187
17697458	---	-0.00921936
17642871	Add3	0.00921527
17652947	---	-0.00921495
17881002	---	0.00921375
17835061	Scyl2	0.00920179
17762247	Gpd2	0.00920043
17822880	---	0.00919953
17799134	Hsdl2	0.00919715
17789613	Shfm1	-0.00918272
17839326	St13	0.00916898
17649360	Zfp207	0.00916789
17855571	Gnai2	-0.0091627
17774858	---	0.00915863
17808473	Plin2	0.00915583
17690961	---	0.00915414
17712135	Gsr	0.00914316
17861310	---	-0.009142
17700817	---	-0.00911851
17792806	Nat8	0.00911835
17760013	Edf1	-0.00911027
17826257	---	0.00910761
17796002	Eps8	0.00909759
17706281	Parg	0.00909392
17810696	---	-0.00909325
17786463	Cxcl12	-0.00907538
17736736	Myo10	0.00907055
17787861	Dera	0.00905231
17636300	---	-0.00905031
17659230	Myo1d	0.00905017
17742879	Manba	0.00903875
17635168	Serpinh1	-0.00903424
17841480	Csad	-0.00903178
17610750	Map7	0.00902386
17793044	Tcp1-ps1	-0.00897984
17856156	Crtap	0.00897698
17792815	Nat8b	-0.00895963
17838939	Txn2	-0.00895789
17672046	Gna12	0.00894774
17741798	Lamtor5	-0.00894534
17666305	Senp5	0.00894475
17819839	Slc8a1	0.00893855
17771839	Psmb7	-0.00893648
17716847	---	-0.00893628
17698748	Dhrs4	-0.00893391
17807531	Txn1	-0.00892906
17624498	Aldh1a1	0.00892323
17829386	Mal2	-0.00892187
17774707	Tspan18	0.00891957
17798440	Grhpr	0.00890067
17826259	---	-0.00889496
17746512	Eif4g1	0.00888769
17780950	Gnai1	0.00888522
17829670	Trib1	0.00888162
17833517	Map2k2	-0.00887357
17658448	Ctns	0.00886138
17853660	---	0.0088494
17636382	---	-0.00884836
17840461	Slc38a2	-0.00883601
17870906	Med14	0.0088212
17755031	---	-0.00880341
17673106	---	0.00879644
17761026	Ppp2r4	-0.00877354
17826515	---	0.00877336
17690959	---	0.00877012
17699251	---	-0.0087688
17799341	Atp6v1g1	0.00876285
17724360	Pias2	0.00876133
17685294	Dhx9	0.00875645
17642111	Tm9sf3	0.00875451
17757103	Rps10	-0.00875298
17880381	---	-0.00875219
17880383	---	-0.00875219
17613570	Napa	0.00873863
17734805	---	-0.00873492
17619891	---	-0.00873457
17744974	Erbb2ip	0.00872517
17801258	---	-0.00872245
17624514	Zfand5	-0.00871897
17756649	Agpat1	0.00871684
17808768	---	0.00871486
17702605	---	0.00870786
17838413	---	0.00869965
17739411	Sfrp2	0.00869264
17759120	Naglt1	0.00868843
17764103	Arhgap1	0.00868191
17731620	Rspry1	-0.00867728
17669145	Lrrc58	0.00867521
17875763	Uba1	0.00867156
17857739	Mep1a	0.00866426
17728927	Tecr	0.00865356
17860985	Cab39	0.00862629
17648562	---	0.0086233
17810525	---	-0.00862227
17858443	Cox5b	-0.00862005
17648541	---	0.00861684
17699249	---	0.00861582
17736456	---	0.00861382
17699469	Rnaseh2b	0.00860834
17618548	Prkrir	-0.00859936
17705940	Chdh	0.00859705
17614945	Sirt2	0.00859255
17748993	Atp8b2	0.00857689
17792772	Pradc1	-0.00857621
17826264	---	0.0085724
17725888	Fgf1	0.00856998
17830671	---	0.00856992
17629225	Ndufa3	0.00856635
17843717	Mpzl2	0.00856634
17880855	LOC100362980	0.0085609
17836723	---	-0.00855572
17873284	Ogt	0.00854561
17764325	---	-0.008543
17624945	Il33	-0.00854255
17801063	Pdzk1ip1	-0.00853901
17753145	RT1-Ba	-0.00853805
17637900	Clrn3	0.00853598
17792908	LOC100360057	0.00853123
17880301	LOC102548248	0.00851543
17720356	Larp4b	0.00851541
17778716	Nfs1	0.00851307
17829405	H3f3c	-0.00851176
17696726	Cfap36	-0.00848498
17791387	Hoxa6	-0.00848342
17826260	---	0.00847939
17689820	Rbm47	0.00846695
17612533	RGD1565566	0.00846407
17701826	---	0.00846103
17737360	Cp	-0.00844783
17696198	---	-0.00844748
17806704	---	-0.00844154
17731360	Cdh5	-0.00843517
17806264	Pm20d2	0.00842993
17689818	RGD1563570	-0.008426
17688897	---	0.00842109
17830669	---	0.00841913
17815027	Iah1	-0.00841424
17880633	LOC100361008	-0.00840581
17880657	LOC100361008	-0.00840581
17829539	Fam91a1	0.00839806
17664418	---	0.00837904
17806441	---	-0.00837491
17700809	---	0.00836497
17877800	Eif2s3x	-0.00834824
17674897	Pxmp2	-0.00833204
17783738	Ggct	-0.00832807
17782365	Cald1	-0.00832465
17783436	Tmem176a	0.00832269
17791495	Ggct	-0.0083226
17826256	---	-0.00831302
17758582	Srgn	-0.00831205
17794983	---	-0.00830901
17851110	Spa17	-0.00830413
17660076	Luc7l3	-0.00829968
17658404	Spns2	-0.00829549
17708535	Fnta	0.00829325
17643322	LOC678813	0.00827806
17784496	Tmem150a	0.00827061
17769540	---	-0.00824639
17773309	Atp5g3	0.00824435
17651336	---	0.00824037
17690967	---	0.00823889
17648683	Ywhae	0.0082338
17875779	---	0.00823361
17650326	Col1a1	-0.00823143
17875771	---	-0.00822405
17708157	---	-0.00821611
17730529	Osgin1	-0.00821142
17670381	---	-0.00821122
17758638	Ccar1	-0.00820573
17749874	Fam46c	0.00820291
17794124	Fxyd4	-0.00819545
17673302	Asl	-0.00819465
17880671	---	0.00819033
17749699	Rpl38	-0.00818945
17840290	Yaf2	-0.00818556
17758404	Slc29a3	0.00818334
17695215	Acox3	0.0081793
17738694	Selt	0.00817404
17761848	---	0.00817281
17777845	---	-0.00817257
17846590	Plscr2	0.00816464
17688866	---	-0.00816442
17726616	---	0.00816341
17700810	---	0.00815824
17759134	Slc16a10	0.00814425
17742824	Bdh2	-0.00813298
17857640	Hsp90ab1	-0.0081317
17780366	---	0.00812392
17630316	Apoc2	0.00811688
17857303	Rpl7l1	0.00810955
17711515	Fbxo8	0.00810671
17706861	Mrpl34	-0.00810628
17667860	Synj1	0.00810074
17651392	Tmem106a	0.00809152
17642375	---	-0.0080856
17813092	Smim1	0.00808534
17863640	---	0.00807752
17736039	---	0.00807668
17830106	Cyc1	-0.00807566
17656383	LOC103693330	0.00806542
17814884	Rock2	-0.00805805
17826249	---	-0.00805646
17880039	Gdi1	0.00805635
17614890	Gmfg	-0.00805391
17862920	Rps2-ps6	-0.0080533
17747277	Ndufc1	-0.00805194
17643426	Ntan1	0.00805051
17838722	---	0.00805044
17634559	Btbd1	-0.00804401
17721914	---	0.00803735
17664001	P4hb	-0.00802331
17664369	Cxadr	-0.00802273
17871873	Smc1a	-0.00802141
17700688	Dnajc3	-0.00802135
17850243	Fdx1l	-0.00801709
17829858	---	0.00800349
17769538	---	0.00800023
17714902	Dek	-0.00799315
17785859	Arl8b	0.00798721
17623719	Nxf1	0.00798026
17783585	Snx10	0.00797821
17642380	---	0.00797425
17619895	---	0.00797179
17706726	Eps15l1	0.00797173
17633848	Mef2a	0.00796829
17872770	LOC680959	-0.00796656
17612006	Rnaset2	-0.00796638
17853778	Fam81a	-0.00796152
17743238	Lmo4	-0.00794836
17663623	Cygb	-0.00794197
17614994	Ech1	0.00793182
17790457	Chchd3	-0.00793129
17716718	Akr1e2	0.00793097
17841934	Mmp20	-0.00792933
17817361	---	0.00791525
17747041	---	0.00791282
17850647	Glb1l2	0.00791061
17644106	Srrm2	0.00790838
17821693	LOC100359421	0.00790236
17840382	---	0.00789899
17688934	Gc	-0.00789573
17809654	---	0.00789556
17758933	Ranbp2	0.00789401
17748624	---	-0.00789264
17646713	---	-0.00788335
17702182	---	-0.00788176
17709559	Slmap	-0.00787799
17723776	RGD1565894	-0.00787589
17844986	---	-0.00787315
17775653	---	-0.00787001
17798992	Tmem38b	-0.00786643
17810223	Zmpste24	0.00786147
17799534	LOC691387	0.00784757
17747609	Igsf10	-0.00784292
17658026	Slc16a13	0.00783757
17806112	Atp6v0d2	-0.00783633
17744544	Arhgef28	0.00783103
17731914	Mmp2	-0.00783051
17712413	Tm2d2	-0.0078297
17791600	Nt5c3a	0.0078078
17854789	Rasa2	0.00780682
17645982	Gm2a	0.00780417
17690123	Cox7a2l2	0.00778646
17776923	Sppl2a	0.0077804
17796778	Tram1	-0.00777324
17872126	Rab9a	-0.00777122
17806699	---	0.00776929
17660784	Mien1	-0.00776389
17704745	Rgcc	-0.0077614
17727114	---	-0.00774226
17767938	Dynlrb1	0.00773753
17649792	Car4	0.00772695
17674352	---	0.00771668
17856338	---	0.00771453
17846122	Gsta4	-0.00771271
17867446	Pros1	-0.0077051
17717847	---	0.00769601
17829035	Rps29	-0.00769535
17853662	Lactb	-0.00769403
17683445	Bcl2	-0.00769394
17769970	Spopl	-0.00769176
17764322	---	-0.00768526
17861590	Scly	0.00767782
17775126	Qser1	0.00766223
17690711	Lrpap1	0.00766222
17621557	Acadsb	0.00766052
17848874	Slc25a38	-0.00765291
17807935	Rnf183	-0.00764106
17879483	---	0.00764031
17693507	Afm	-0.00762938
17790584	Mtpn	0.00761376
17745762	LOC679871	0.00761049
17775580	Meis2	-0.00760784
17671811	---	0.00760367
17864290	Slc40a1	0.00760035
17740984	Hist2h2bb	-0.00760002
17784506	Ggcx	0.00759146
17793032	Rab7a	0.00759065
17830385	Csf2rb	0.00759017
17777322	RGD1565616	0.00758307
17674313	---	0.00757904
17761852	---	-0.00757757
17778487	Pxmp4	0.00757541
17671751	RGD1565131	0.0075687
17635616	Hbb-b1	0.00754674
17880804	---	0.00754495
17854257	Tmem30a	0.00754374
17803483	Camk2n1	-0.00754189
17636381	---	0.00752835
17763179	Plekha3	0.00752611
17714228	Ubqln1	0.00752249
17683754	Actr3	0.00751778
17810848	Kpna6	0.00751778
17826250	---	0.00751291
17811811	Minos1	0.00751247
17619819	RGD1311703	-0.00750547
17772296	Arl5a	0.00750203
17817427	Isca2	-0.00750149
17732175	Phkb	0.00749814
17656316	Sparc	-0.00749527
17703625	Spryd7	-0.00747759
17661669	---	0.00747059
17769531	---	0.00745644
17710457	Ccser2	0.00745577
17846980	Anapc13	-0.00745443
17682050	Copa	0.00745034
17803776	Sdhb	-0.00744603
17821038	Rhob	0.00744535
17739782	Cct3	-0.00743597
17798263	RGD1560723	-0.00742912
17700845	Pcca	-0.00741631
17627583	Ptprk	0.00741367
17877365	Rps6ka3	0.00740249
17776966	Ciao1	0.00739916
17690955	---	0.0073865
17710503	Ghitm	0.00738529
17619971	Acsm1	0.00738464
17722896	Stk32a	0.00738369
17658772	Pigs	0.00737063
17734538	Tomm20	-0.00736776
17706231	Btd	0.00736693
17712149	Ppp2cb	-0.0073652
17715008	Mcur1	0.00736375
17742303	F3	0.00735476
17826244	---	-0.00733509
17867946	Mydgf	-0.0073304
17721912	---	-0.0073209
17865170	Lancl1	0.00731566
17819943	Lrpprc	0.00729336
17618764	Rab6a	0.00729312
17817438	---	0.00729047
17878954	Morf4l2	0.00728726
17794706	---	0.00728257
17638603	Ctsd	0.00726141
17641603	Atad1	0.0072553
17871510	Acsl4	0.00724792
17826514	---	0.00724676
17837591	Fam84b	0.00724493
17843371	---	0.00724381
17700820	---	0.00724237
17656674	Arf1	0.00723924
17769726	Ppdpf	0.00723766
17674350	---	-0.00721912
17764275	Commd9	-0.00721482
17793021	Cnbp	0.00721439
17781204	Steap2	0.00721404
17718133	---	-0.00721125
17775114	Depdc7	0.00720903
17688100	---	-0.0072085
17681897	Pfdn2	-0.00720727
17766335	---	-0.0072033
17816040	LOC100912115	0.00719357
17716707	Akr1c12l1	-0.0071931
17674982	Zfp958	0.00718498
17832362	---	0.00717963
17734560	Hmg1l1	0.00717401
17831297	Arhgap8	0.00717386
17720443	Pitrm1	-0.0071726
17828797	---	-0.00716861
17676975	Mdh2	-0.00716374
17688877	---	0.00716311
17737308	Ythdf3	0.00716293
17715316	Slc22a23	0.00715503
17787136	---	-0.00714584
17718364	Sfxn1	0.00714528
17680180	Plekha6	0.00714252
17879304	Gpc4	0.00713472
17845185	Clpx	0.0071316
17876390	---	0.00713135
17617349	---	0.00712252
17686599	Ndufs2	-0.00712234
17765735	---	-0.00711893
17759128	RGD1310495	-0.00711322
17785102	Tprkb	0.00711048
17615791	Etfb	-0.007108
17646304	RGD1304587	-0.00709362
17616964	Cyfip1	0.00708147
17692740	Lrrc8b	0.00707751
17848892	---	0.00707447
17787101	Phb2	0.00707331
17806698	---	0.00707061
17658877	Sdf2	-0.00706051
17833826	Gpx4	-0.00704908
17833370	Aes	-0.00704433
17735123	Acot12	-0.00704287
17628626	Sft2d1	-0.00704176
17848166	Scap	0.00703851
17681882	---	0.00701757
17787756	Emp1	-0.00700763
17735295	RGD1566212	-0.00700676
17762662	Ssb	-0.0069985
17697098	Ncl	-0.00699215
17661664	---	-0.00698619
17713065	Atp11a	-0.00698262
17842132	Taf1d	0.00698236
17844687	---	0.00698236
17782982	Gstk1	-0.00698106
17667616	Adamts1	-0.00697844
17623010	---	0.00697706
17754953	Psap	0.00697597
17642377	Mrpl43	0.00697464
17714567	LOC306766	0.00697295
17843659	Ddx6	0.00697124
17624207	Mrpl16	-0.00696888
17808855	---	0.00696311
17707485	Msmo1	0.00695606
17691861	Xpo1	0.0069517
17820266	Birc6	0.00694886
17622672	---	-0.00694839
17624288	Glyatl1	-0.00694649
17771204	Fnbp1	0.00694041
17665170	St3gal6	0.00693787
17648560	---	0.00692935
17826246	---	0.00692841
17784062	Smarcad1	-0.00692823
17807172	Erp44	0.00691059
17794825	Tpi1	-0.00690759
17737927	RGD1307100	0.00689744
17783712	Znrf2	0.00689697
17838724	---	-0.00689688
17819983	Prepl	0.006896
17810527	---	-0.00688891
17809216	Zyg11b	0.00688544
17794610	Apobec1	-0.00688304
17677410	Bri3bp	-0.00687469
17721918	---	0.00687464
17859130	---	0.00686269
17872294	Reps2	0.00686005
17816034	LOC100912115	0.00684678
17854695	U2surp	0.00684319
17681646	Creg1	-0.00680651
17777912	Ralgapa2	0.00679086
17693944	Srp72	0.00678953
17761833	---	0.00677174
17694084	Pdgfra	-0.00677109
17790422	RGD1561636	-0.00677016
17750364	Ahcyl1	0.00676586
17746697	Skil	0.00675674
17845091	Dpp8	0.00674924
17796702	Sbspon	-0.0067469
17632856	Snrnp70	-0.00674585
17648539	---	0.00673947
17706527	Glud1	-0.0067376
17666387	Atp13a3	0.0067349
17689074	Ppia	0.00673292
17819855	Cox7a2l	-0.00671716
17724164	Mro	0.00671694
17834271	LOC102546572	0.00671553
17864700	Satb2	-0.00670519
17808767	---	0.00669714
17647477	Tp53	0.0066909
17621231	Inpp5f	0.00668969
17808770	---	-0.00668854
17722560	Ik	-0.00668389
17809111	Mrpl37	0.00668344
17822903	---	0.00668137
17621203	Slc5a2	0.00667513
17692728	Lrrc8d	0.00667394
17712261	Prosc	0.0066717
17653907	Mgrn1	0.00666302
17711878	---	0.00666138
17689923	LOC684970	0.00665585
17799179	Slc31a1	0.00665564
17859460	---	0.0066525
17718415	Gadd45g	-0.00665226
17806711	---	0.00664408
17666048	Fam162a	0.00663514
17755029	Sar1a	-0.00663459
17761837	---	0.00661957
17787779	Atf7ip	0.00661714
17853812	---	0.00661452
17879813	---	0.00661042
17739054	Gfm1	-0.00661007
17624053	Ddb1	0.0066099
17731950	---	0.00660931
17761832	---	0.0066063
17832229	Aqp6	-0.00660405
17748662	Tmem79	0.00660296
17754146	RGD1303003	-0.00659747
17616188	Irf3	0.00659251
17644392	Hagh	-0.00659081
17671695	Pdap1	-0.00658818
17849472	Rpl13	-0.00658813
17731945	---	0.00658712
17736974	Sema5a	-0.00658706
17858569	---	-0.00657742
17820496	Ppp1cb	0.00657514
17722425	Cxxc5	0.00657423
17827749	Eea1	-0.00656392
17768821	---	-0.00656257
17831906	---	-0.00655878
17797143	Sdcbp	0.00655651
17710609	Ap1m1	0.00654619
17865598	Slc23a3	-0.00654044
17757912	Upb1	-0.00653555
17623563	Ppp1r14b	-0.00652784
17752062	St6galnac3	0.00652422
17808763	Tm2d1	0.00651961
17779753	Bmp7	0.00651384
17708301	Dctn6	-0.00650723
17721913	---	0.00650244
17824202	Atg2b	0.00648184
17860779	Acsl3	-0.00646639
17770501	Nacc2	0.00646119
17674354	---	0.00645803
17800410	Plpp3	0.00645521
17731944	---	0.00644663
17764329	---	-0.00644426
17669844	Cep19	-0.00644136
17838726	---	-0.00643869
17703644	Gucy1b2	-0.00643683
17726592	Ablim3	0.00643149
17872975	Stard8	0.00642317
17654986	Pigq	-0.00641094
17611290	Pdcd6	-0.00640494
17829661	Nsmce2	-0.0064013
17619897	---	0.00639988
17811251	---	-0.00639831
17735321	Col4a3bp	-0.00639591
17634225	Ap3s2	0.00638725
17743746	Wls	0.00638683
17727727	Slc38a7	0.00637699
17678140	Rpl6	-0.00637471
17768239	Rpn2	0.00637252
17850299	---	-0.00636568
17768210	Myl9	-0.00635982
17619026	Rrm1	0.00635051
17660863	Top2a	-0.00633704
17626077	Gbf1	0.00633253
17823218	Npc2	-0.00633218
17839569	---	0.00631535
17777037	Mal	-0.00631227
17774553	Znf408	0.00630092
17797383	Tmem64	-0.00629671
17653410	---	0.00629471
17686456	Uhmk1	0.00628214
17837438	---	-0.00627947
17717178	Tmem236	-0.00627415
17659987	Stxbp4	0.00627068
17822883	---	0.00626497
17677169	Tmem248	0.00626343
17641077	Ostf1	-0.00625035
17717992	Tgfbi	-0.00625014
17722136	Map3k2	0.00623116
17730504	Hsbp1	0.00622377
17778973	---	-0.0062211
17654249	Prss30	-0.00622103
17644254	---	-0.0062181
17667043	Prodh	-0.00621082
17814758	Smc6	-0.00620626
17647804	Psmb6	-0.00620594
17775480	Grem1	-0.00620551
17792274	Vamp5	-0.00620535
17862923	Mrps18a	-0.00619538
17703307	Gjb2	0.00618462
17816622	Hif1a	0.00618313
17871341	---	0.00618158
17805024	Aurkaip1	-0.00617479
17759666	Golph3l	0.00617292
17661537	Stat3	0.00616999
17717021	Optn	-0.00616893
17667513	Nrip1	0.00616649
17707999	Cyp4v3	-0.00615664
17674397	Prkab1	0.00615454
17848112	Smarcc1	-0.00614672
17617131	Gabrb3	-0.00613747
17810259	Cap1	0.00613431
17735754	Il6st	0.00613405
17837548	RGD1564420	0.0061251
17778262	Psmf1	0.00612231
17729466	Ctcf	0.00610608
17853308	Pias1	0.0060933
17838576	Sharpin	0.00609315
17777631	---	0.00609096
17763976	Acp2	0.00608388
17766334	---	-0.00608115
17716988	Cdc123	0.00607746
17664927	Ets2	0.00607567
17670921	Dnm1l	0.00606355
17646767	Pmp22	-0.00604886
17773924	Calcrl	-0.00604611
17696278	Hus1	0.00604264
17718017	Slc25a48	-0.00604067
17670670	Dgcr6	-0.0060336
17766252	---	-0.00603144
17616697	Tmem86a	0.00602191
17654586	Nubp2	0.00602084
17865666	Glb1l	0.00601804
17850300	---	-0.00601728
17697943	Mapk1ip1l	0.00601534
17881016	---	0.00601032
17816982	Arg2	-0.00599267
17642381	---	0.00599145
17744710	Mccc2	-0.00598488
17881004	Polr2m	0.00595361
17758431	Sgpl1	0.0059492
17662515	---	-0.00594832
17789430	Fam133b	-0.0059435
17822882	---	0.00589179
17619773	Pde3b	-0.00587083
17872438	Sms	-0.0058621
17645421	Mapk9	0.00584898
