# Supplementary material for: Transcriptome signature for dietary fructose-specific changes in rat renal cortex: A quantitative approach to physiological relevance
Source: PLoS One. 2018 Aug 1;13(8):e0201293. doi: 10.1371/journal.pone.0201293 (PMC6070266; doi:10.1371/journal.pone.0201293)
Supplement: S2 Table — (XLSX) [file pone.0201293.s005.xlsx]

## Sheet: Sheet1
Supplemental Table 2: PlosOne. A. Gonzalez-Vicente et al. Transcriptome signature for dietary fructose-specific changes in rat renal cortex
Fructose-induced CD DF(HS) vector
Sum of the square of all ~ 30k DE values = 1
TranscriptClusterID	Gene Symbol	DE value
17769336	Pck1	0.222601
17651327	G6pc	0.199223
17856556	---	0.158085
17826846	RGD1560687	0.130046
17744301	Bhmt	0.119559
17616849	---	0.118746
17632887	Ftl1	0.117507
17802877	LOC100360087	0.110007
17731745	Mt1a	-0.109327
17822054	LOC100359668	0.102474
17831626	Miox	-0.101947
17865107	Idh1	-0.100628
17653324	Slc25a10	0.0998845
17776601	Gatm	0.0986477
17822695	---	0.0976017
17636305	---	0.0974993
17648530	---	0.097074
17741229	Hmgcs2	0.0950506
17832979	Rpl41	-0.0854247
17713739	Ctsl	-0.084726
17756133	LOC102549760	-0.0846781
17879316	Ftl1l1	0.0834147
17761597	Hspa5	-0.0823786
17615962	Klk1	-0.0818323
17867300	---	-0.0803768
17723564	Cd74	0.0798985
17809429	---	0.0783206
17872222	Car5b	0.0767533
17877200	---	-0.0753147
17743589	Cryz	0.0734825
17745972	LOC100363177	0.0724597
17795228	Pzp	-0.071637
17615982	Klk1b3	-0.0707404
17699524	Ctsb	-0.0697179
17636293	---	-0.0680359
17837791	Ndrg1	-0.0663774
17804459	Errfi1	0.0658912
17636295	---	-0.0642423
17674938	---	-0.0641117
17674936	---	-0.0641117
17674934	---	-0.0641117
17757830	Susd2	0.0640296
17720568	---	-0.0630753
17846515	Ctsh	-0.0619657
17818092	Ifi27	0.0605987
17736034	Oxct1	-0.0605048
17797998	Aco1	0.0590338
17727112	---	-0.0584672
17769015	---	-0.0581856
17822564	LOC100364391	0.0581226
17689058	Ugt2b35	-0.0570545
17743018	Adh1	0.05683
17619999	Acsm3	0.0552705
17823942	Lgmn	-0.05526
17764578	Slc5a12	0.05509
17867715	Rn5-8s	-0.0539803
17880752	---	-0.0538983
17770252	Dpp7	-0.0531315
17627802	Sgk1	-0.0530454
17797389	Calb1	-0.0529649
17849677	RGD1309534	0.0529471
17863382	Gsta1	-0.0524438
17792194	Ptcd3	0.0516658
17624303	Olr338	0.0509191
17827454	Slc5a8	0.0506004
17699707	Clu	0.0503625
17787090	---	0.0501083
17657030	Slc5a10	0.0499902
17826271	---	-0.0495191
17880766	---	-0.0491344
17843455	---	-0.0490538
17867310	ND4	0.0490191
17764333	Cat	0.0486933
17736069	Oxct1	-0.0485353
17752111	---	-0.0476224
17669062	Igsf11	-0.047552
17686071	Fmo3	0.0465754
17844285	Hykk	0.0460239
17724431	Atp5a1	-0.0457249
17797478	Slc7a13	0.0456972
17618178	Picalm	-0.045361
17796153	Slco1a6	0.0453311
17799919	---	0.0444273
17798044	Dnaja1	-0.0443938
17796609	LOC100911252	-0.0440594
17712960	Lamp1	-0.0438292
17636289	---	-0.0435307
17854154	Eef1a1	0.0433376
17875774	---	0.0431145
17792222	Ptcd3	0.0427628
17866521	Ndufa10	-0.0422974
17719533	Hist1h2ao	-0.0421428
17742399	Gclm	0.0418076
17742870	---	-0.0415917
17854134	---	0.0415617
17757587	Krtap12-2	0.0414129
17640515	Tkfc	0.0412635
17645976	Gpx3	0.0408123
17749827	Hao2	-0.0406464
17751427	Hadh	0.0403869
17759590	Arrdc3	0.0400261
17648526	---	0.0399819
17660651	Rpl23	0.0398533
17867292	ND2	0.0397706
17836745	Hrsp12	0.0395984
17725368	Nrep	-0.0393473
17734801	---	0.039043
17788504	Galnt11	0.0386712
17835999	Lyz2	0.0380407
17824360	Hsp90aa1	-0.0379469
17711188	Atp6v1b2	-0.0379239
17791155	---	-0.0378975
17712678	Defb1	-0.0375165
17647637	Gabarap	-0.0373589
17806703	---	-0.0370275
17648533	---	0.0368468
17615359	---	0.0368168
17720784	Phyh	0.0367141
17636276	---	-0.0365059
17636281	---	0.0364248
17634203	Anpep	0.0361623
17802931	Stmn1	-0.036099
17773353	Nfe2l2	-0.0360538
17741117	Pdzk1	0.0360467
17623951	Fth1	0.0357217
17636544	Arl6ip1	-0.0356558
17832121	---	-0.0353731
17865394	Tns1	-0.0349785
17853262	Paqr5	0.0348161
17803559	Akr7a3	0.0347065
17811686	---	-0.034619
17779409	Slc13a3	0.0345491
17752186	Cth	0.0343264
17711667	Enpp6	0.0341099
17691425	Ppia	-0.0340585
17619901	---	-0.0340558
17658916	Slc13a2	0.0339972
17663219	---	0.0339441
17638603	Ctsd	-0.0339348
17825486	Atp5b	-0.0339022
17665236	Nit2	-0.033837
17671936	Actb	0.0336711
17681998	Cd48	0.0334854
17812253	Hspa8	-0.0333485
17666739	Ehhadh	0.033223
17615361	---	-0.0332217
17627760	Vnn1	0.0332007
17775226	LOC691309	-0.0331549
17686172	Atp1b1	-0.0330964
17655044	Decr2	-0.0330185
17708414	---	0.0328613
17741001	Txnip	0.0327656
17820752	Khk	0.0326439
17801079	Cyp4a1	0.032187
17809565	Akr1a1	-0.0319462
17843780	Fxyd2	-0.0319117
17739986	Pklr	0.0318346
17800494	Dhcr24	-0.0317543
17838221	Ly6c	0.0316664
17674986	---	-0.0316095
17689074	Ppia	-0.0315545
17740982	Hist2h3c2	-0.031554
17752612	Tubb5	-0.0313095
17720566	---	-0.0311161
17736459	Agxt2	0.0310921
17642636	Usmg5	-0.0310143
17762893	Itga6	-0.030962
17648528	---	0.0309582
17686570	Sdhc	-0.0308105
17628697	LOC102555131	0.0308042
17812584	Agtrap	0.0307766
17829943	Ly6e	0.0305905
17751419	Rpl34	0.0303483
17622913	Pc	0.0303409
17826255	---	-0.0302828
17832398	---	-0.030226
17681943	Tstd1	-0.0301471
17826256	---	-0.0299582
17664242	LOC680121	-0.0299054
17686046	Fmo2	0.0296082
17616470	Dbp	0.0294339
17867345	LOC310926	-0.0293002
17618176	---	0.0292855
17806705	---	-0.0292804
17748154	Tmem144	-0.0291945
17698748	Dhrs4	-0.0290443
17720567	---	-0.0289957
17649792	Car4	0.0289782
17611922	Slc22a1	-0.0288425
17802961	Rsrp1	0.0288063
17711471	Aadat	-0.0286684
17643437	LOC100362572	0.0285359
17734809	---	0.0285275
17811685	---	-0.0285089
17822248	Rps29	-0.0284679
17648541	---	0.0284465
17778148	Acss1	-0.0284176
17837411	Slc22a22	0.0283826
17673102	---	0.0283718
17814418	Hadha	0.0283592
17787091	---	0.0283425
17673387	---	0.0283091
17787095	---	0.0280334
17681583	Dpt	-0.0280307
17757612	Pttg1ip	0.0279962
17623679	---	0.0279038
17674432	Cox6a1	-0.0278555
17637759	Oat	-0.02782
17656134	Slc22a5	0.0277151
17773315	---	0.0276853
17700813	---	-0.0273077
17809139	Dio1	0.0272883
17707924	Slc25a4	-0.0271729
17848769	Xylb	0.0271506
17759120	Naglt1	0.0271246
17683821	Acmsd	-0.0270455
17778278	Rps29	-0.0270442
17804387	Slc2a5	0.0270441
17774168	Olr522	0.0270157
17722258	---	-0.0270075
17785849	Bhlhe40	0.0269957
17720983	Cubn	0.0268945
17867284	---	-0.0268339
17735857	---	0.0267396
17852554	Acat1	-0.0266289
17615357	---	-0.0265698
17806706	---	-0.0265192
17827349	Pah	-0.0264718
17686706	---	0.0264194
17658050	Rnasek	0.0263881
17826257	---	-0.0263396
17657213	LOC100360645	-0.0261516
17839557	Cyb5r3	0.0261277
17706527	Glud1	-0.0259843
17704535	Itm2b	-0.0259041
17635841	Tpp1	-0.025893
17668004	Rcan1	-0.0257958
17641687	Pank1	0.0257714
17700807	---	-0.0257093
17874046	Wbp5	-0.0256448
17710118	Hacl1	0.0255457
17757895	Gstt3	0.0254959
17787092	---	0.0254664
17826273	---	0.0254277
17694791	Sod3	-0.025315
17836358	Slc16a7	-0.0252784
17789082	---	-0.0251579
17832266	Gpd1	0.0251365
17714567	LOC306766	0.0250484
17726300	---	-0.0248468
17686824	Apcs	-0.0247649
17867288	---	0.0247028
17700176	Tsc22d1	-0.0246158
17880939	---	-0.024593
17763859	Mtch2	-0.0245491
17637913	Mki67	-0.0244724
17784549	Retsat	-0.0244153
17815027	Iah1	-0.0243095
17677953	Vps29	-0.0243022
17806700	---	-0.0242885
17690123	Cox7a2l2	-0.0242302
17622517	Cd81	-0.024155
17863204	---	-0.0241004
17656054	Rpl30	0.0240461
17768828	Pigt	0.0240124
17625048	Pten	-0.02394
17674478	Mlec	-0.0239367
17693575	Slc4a4	-0.0238555
17753138	RT1-Da	0.0238172
17716694	RGD1564865	-0.0238
17733552	Ddx19a	-0.0235984
17636690	Umod	0.0235669
17610582	Cited2	0.0235445
17864662	Hspd1	-0.0234366
17856338	---	0.02342
17625842	Cyp2c23	0.0234095
17823007	Cox16	0.0233926
17632725	---	-0.0233843
17648535	---	0.0232786
17779711	Cyp24a1	-0.0232623
17696333	Ddc	-0.0232394
17722911	---	-0.0232006
17717140	Pter	-0.0231989
17719511	Hist1h2bk	-0.0230086
17774851	---	-0.022925
17656316	Sparc	-0.0229171
17674085	Aldh2	-0.0229053
17634240	Idh2	-0.0228679
17745587	C7	-0.022857
17655535	Ccng1	-0.0228391
17827785	Dcn	-0.0227953
17844619	Stra6	0.0227824
17736456	---	-0.022746
17853810	---	0.0227406
17701730	Bmp4	0.0227249
17867286	---	-0.0225519
17684372	Ndufv3-ps1	-0.0224109
17867308	---	-0.0223413
17750241	Atp5f1	-0.0223409
17667987	Atp5o	-0.0223009
17693312	42989	-0.0222826
17632719	---	-0.0222505
17641679	Slc16a12	-0.0222411
17853660	---	0.022236
17749616	LOC690131	-0.0222266
17639434	---	-0.0221864
17692849	Spp1	-0.0221449
17801569	LOC100910768	-0.0221338
17619903	---	-0.0221273
17667792	Sod1	-0.022095
17631172	Actn4	-0.0220684
17741633	Slc16a1	-0.0220121
17653990	Dnase1	-0.0219855
17640331	Asrgl1	-0.021977
17811455	Tmem50a	-0.021933
17696746	Rps27a	0.021918
17854165	Slc17a5	0.0218989
17659689	Cltc	-0.0218271
17637534	Prss8	0.0217571
17742173	Dbt	-0.0216942
17711717	Acsl1	0.0216147
17842051	Sesn3	-0.0215961
17636300	---	0.0215072
17854433	Me1	-0.0213699
17767961	Acss2	0.021366
17858638	Rpl31	-0.0213025
17808766	---	0.0212763
17813889	Kpna2	-0.0212468
17880446	---	0.0212049
17772594	Itgb6	0.0211805
17791548	Inmt	0.0211714
17702605	---	0.0211655
17657789	---	-0.0209996
17875783	---	-0.0209832
17682317	Kmo	0.0209368
17695811	Tcn2	-0.0209189
17615378	Hspb6	0.0209085
17796215	Ldhb	-0.0208427
17680006	Pm20d1	0.0208277
17624637	Tmem252	-0.0208229
17806708	---	-0.0207931
17795965	Mgp	-0.0207882
17826245	---	-0.0207304
17846590	Plscr2	-0.0206005
17844516	Cox5a	-0.0205673
17826261	---	-0.0205538
17834768	Hsp90b1	-0.020519
17678891	---	-0.0204985
17865147	Acadl	0.0204011
17736025	Sepp1	-0.0203502
17615353	Capns1	-0.0203121
17693497	LOC360919	0.0202995
17759330	---	-0.0202817
17826449	Gamt	0.0202576
17794371	Wnk1	-0.0201666
17705940	Chdh	0.0201058
17828810	Cpq	0.0201001
17734805	---	-0.0200783
17703778	Msra	-0.0200754
17806698	---	-0.0199656
17615358	---	-0.019957
17811684	Cdc42	-0.0199125
17790685	Atp6v0a4	0.0198631
17636377	---	-0.0198427
17880444	Slc25a6	-0.0197175
17688897	---	-0.0196584
17669387	Hspbap1	-0.0195622
17805008	Ccnl2	0.01954
17867312	---	-0.0194913
17875778	---	-0.0194603
17700808	---	-0.0194174
17616075	Napsa	-0.0193861
17693492	LOC360919	0.0193552
17700678	Cldn10	-0.0193085
17853889	Cgnl1	-0.0193052
17879812	---	-0.0192693
17765785	Slc27a2	0.019259
17811464	Clic4	-0.0192421
17828801	Sdc2	0.0192348
17715835	Hist1h2ai	-0.0191924
17834292	Cyp4f1	0.019128
17815078	Rrm2	-0.0191226
17628465	Slc22a2	-0.0191126
17720138	Nid1	-0.0191029
17853517	Slc51b	0.0190858
17817104	Srsf5	0.0190138
17839486	Cyp2d1	0.0189885
17856718	RGD1566368	0.0189875
17661653	Usmg5	-0.018956
17840371	Twf1	-0.018921
17711575	Gpm6a	0.0189145
17643187	Eif3a	-0.0189001
17853812	---	0.0188997
17773309	Atp5g3	-0.0188867
17645702	Skp1	0.0188762
17769726	Ppdpf	0.0188758
17761842	---	0.0187926
17830670	---	-0.0187295
17678894	---	-0.0187132
17735210	Arsb	-0.0187086
17679898	Pigr	0.0186599
17880872	RGD1563124	0.0186111
17692982	Arhgap24	-0.0185845
17838408	---	-0.0185525
17671497	Hsph1	-0.0185458
17746421	Hnf4g	0.018516
17618324	---	0.018505
17801262	---	-0.0184697
17698366	---	0.0184091
17743771	---	-0.0183074
17664114	Sectm1b	0.0183065
17789712	Rps4x	0.0182649
17851881	Ttc36	0.0182546
17640835	Zfp91	-0.0181967
17729203	Ces2g	-0.0181854
17627913	Rpl26-ps2	-0.0181851
17781204	Steap2	0.0181825
17619363	Olfml1	-0.0181771
17759128	RGD1310495	0.0181362
17761320	Aif1l	-0.0181321
17873492	Pgk1	-0.0181097
17752258	Tmlhe	0.0181091
17845733	Nedd4	-0.0181
17688863	---	-0.0180657
17851514	Sc5d	-0.0180278
17622781	Acy3	0.0180124
17822377	Cdkl1	0.0180018
17833592	Oaz1	0.0179914
17842138	---	0.0179895
17794825	Tpi1	-0.0179496
17802937	Paqr7	0.0179364
17801282	Prdx1	0.0179133
17827365	Igf1	-0.0178987
17636380	---	-0.0178773
17624498	Aldh1a1	0.0178395
17795216	Fkbp4	-0.017815
17853807	---	-0.0177874
17660843	Nr1d1	0.0177711
17863017	Enpp5	-0.0176724
17636373	---	-0.017617
17803953	Agmat	0.0176081
17797492	Ggh	-0.0175968
17809403	Cyp4a8	0.0175795
17689370	Clock	-0.017578
17745373	Itga1	-0.0175097
17744599	Btf3	0.0174379
17795067	Ndufa9	-0.0174245
17666980	Comt	-0.017422
17880671	---	-0.0174217
17619907	---	-0.0174089
17788948	---	0.0174035
17653763	Abat	-0.0173795
17731750	Mt2A	0.0173504
17727114	---	-0.0173316
17761843	---	0.0172891
17806699	---	-0.0172634
17759942	Abca2	-0.0172185
17620150	Uqcrc2	-0.0171919
17694801	Gba3	-0.0171718
17651392	Tmem106a	0.0171559
17830671	---	-0.017148
17855085	Tf	0.0171432
17721919	---	0.0171316
17791198	Rarres2	-0.0171018
17720840	Fam107b	0.0170817
17787096	---	0.017032
17731176	Set	-0.0170187
17722383	---	-0.0169958
17787116	---	-0.0169956
17787115	---	-0.0169956
17691515	LOC688553	-0.0169317
17689004	Sult1b1	0.0168414
17663448	Acox1	0.0168268
17880571	Dstnl1	-0.0168077
17830669	---	-0.0168038
17754953	Psap	-0.0167948
17678140	Rpl6	0.0167895
17691375	Ogdh	0.0167814
17820402	Lclat1	0.0167727
17814945	Odc1	-0.0167557
17636385	---	-0.0167414
17795805	Kap	-0.0167296
17821652	LOC100362999	-0.0166901
17754583	Mif	0.0166538
17842140	---	0.0166449
17867314	---	-0.0166021
17823431	Sptlc2	-0.0166005
17665709	Atp6v1a	-0.0165877
17652357	Kcnj16	-0.0165118
17690575	Mrfap1	0.0164583
17880577	LOC691736	0.016446
17634225	Ap3s2	0.0163868
17754847	Pbld1	0.016384
17690921	LOC100361879	-0.0163707
17688865	---	-0.016331
17745163	---	-0.0163104
17645691	Ppp2ca	-0.0163091
17813789	Slc3a1	-0.0163038
17660289	Pdk2	0.0162989
17714900	---	0.0162966
17623631	Pla2g16	-0.0162885
17810128	Guca2b	0.0162805
17635606	Hbb	-0.0162772
17702606	---	0.0162751
17678888	Iscu	-0.0162258
17724607	Cyb5a	-0.0162256
17787098	---	0.0161487
17687945	Atp5i	-0.0161401
17715718	Hist1h2bh	-0.0161346
17867302	COX3	0.0161199
17634780	Folh1	0.0161073
17835359	Nudt4	-0.0160929
17640092	Stip1	-0.016092
17681881	---	-0.0160882
17865878	Cul3	-0.0160512
17688870	---	-0.0160396
17777527	Pcna	-0.0159699
17724164	Mro	0.0159552
17787134	---	-0.0159551
17826251	---	-0.015947
17627604	Arhgap18	0.0159376
17731537	Adgrg1	0.0159349
17811253	---	-0.015922
17626494	Pdcd4	0.0159134
17801258	---	0.0157832
17862920	Rps2-ps6	0.0157791
17700049	Esd	0.0157754
17630301	Clptm1	-0.0157681
17780950	Gnai1	-0.0157604
17830993	Aco2	-0.0157513
17662569	Kpna2	-0.0157456
17830667	Tomm22	-0.0157213
17688961	RGD1561381	0.0156911
17625860	Scd2	-0.015642
17839294	Rpl26-ps1	-0.0156391
17669921	Bdh1	-0.0155793
17739075	Mfsd1	-0.0155663
17859134	Gls	-0.0155603
17838723	---	-0.0155449
17700822	---	-0.0155296
17678873	Dao	-0.0155218
17841204	Smagp	0.0155089
17832361	---	0.0155071
17856014	Pth1r	-0.0154949
17700816	---	0.0154823
17880625	LOC679217	0.0154286
17824258	Setd3	-0.0154045
17724140	Mbd2	-0.0152763
17792280	Mat2a	0.0152712
17644205	Eci1	0.0152615
17873575	Sh3bgrl	-0.0152612
17691208	Nipsnap1	-0.0152247
17826246	---	-0.0152241
17860243	---	-0.0152039
17764480	---	-0.0152039
17848896	---	0.0151643
17702182	---	0.0151022
17801861	---	-0.0150842
17875780	---	0.0150543
17711526	Hpgd	0.0150355
17867332	---	0.0150231
17719501	Hist1h4a	-0.015007
17707982	Fam149a	0.014996
17728742	Nacc1	-0.0149752
17832998	Erbb3	0.0149677
17757815	Chchd10	-0.0149592
17658152	Slc25a11	-0.0149195
17715828	LOC100360754	-0.0149151
17799179	Slc31a1	-0.0149116
17830400	Mpst	-0.0148976
17660863	Top2a	-0.0148964
17726838	LOC100363502	-0.0148948
17684362	Tmem183a	-0.0148629
17731948	---	0.0148594
17714829	Fam120a	-0.0148519
17735192	Dmgdh	0.0148373
17743746	Wls	0.01483
17728701	Calr	-0.0148289
17749954	Atp1a1	-0.0148247
17693958	---	0.0148246
17719470	---	-0.0148113
17677004	Rhbdd2	0.0147568
17674957	---	0.0147403
17691476	Igfbp1	0.0147356
17648543	---	0.0147227
17877365	Rps6ka3	-0.0147134
17631448	---	0.0146905
17873897	Hnrnph2	-0.014686
17744312	---	-0.0146719
17686641	Nit1	0.0146684
17655853	Canx	-0.014645
17782404	Tmem140	0.0146187
17844972	Rpl4	0.0146095
17765545	B2m	0.0146092
17647437	Trappc1	-0.0146036
17778262	Psmf1	0.0145909
17875817	Rgn	-0.014587
17735688	Pde4d	-0.0145805
17763669	Actg1	-0.0145547
17678397	Fbxo21	0.0145389
17746512	Eif4g1	-0.0145334
17790755	Hipk2	-0.014519
17875789	---	0.0144854
17715267	Eci2	0.0144793
17615355	---	-0.0144748
17880567	---	-0.0144693
17880293	LOC498369	0.014461
17875784	---	0.0144509
17796002	Eps8	-0.0144333
17784760	---	-0.014406
17778938	Tgm2	-0.0143829
17857739	Mep1a	0.0143757
17875945	Ddx3x	-0.0143476
17640315	---	-0.0143398
17640313	---	-0.0143398
17615362	---	0.0142531
17625690	Pyroxd2	0.0142496
17784411	Immt	-0.0142457
17790241	Tnpo3	-0.014237
17811690	---	-0.0142317
17771188	RGD1305178	0.0142171
17704616	Slc25a30	0.0141796
17835487	Acss3	-0.0141652
17799031	Rad23b	-0.0141564
17819839	Slc8a1	-0.0141326
17733845	Gcsh	-0.0141114
17872257	---	-0.0140653
17742955	H2afz	-0.0140605
17660205	Acsf2	-0.0140423
17760140	Rpl8	0.0140374
17794938	Gapdh	-0.0140289
17682147	Tagln2	-0.0140222
17787097	---	0.0139915
17616888	Gas2	-0.0139906
17785328	Mgll	0.0139775
17852281	Sdhd	-0.0139523
17787087	Lpcat3	0.013941
17847293	Dusp7	-0.013938
17784062	Smarcad1	-0.0139379
17803550	Akr7a2	0.0139354
17787871	Mgst1	0.0139213
17689820	Rbm47	0.0138857
17826275	---	-0.0138643
17705094	Ednrb	0.0138612
17648545	---	-0.0138604
17728492	Vps35	-0.0138591
17849064	Tcaim	0.0138519
17731692	Slc12a3	-0.0138267
17648542	---	0.0138235
17635168	Serpinh1	-0.0138224
17680795	Ptgs2	0.0138218
17636384	---	-0.0138215
17787106	---	0.0138157
17880368	LOC685718	0.0137969
17816766	Mthfd1	0.0137769
17623647	Slc22a8	0.0137682
17837435	---	0.013768
17715755	Slc17a3	-0.0137603
17839326	St13	-0.0137442
17661661	---	-0.0137425
17741656	Rhoc	-0.0137386
17648522	---	0.0137372
17700821	---	0.0137331
17756314	RT1-CE4	0.013717
17640908	Psat1	-0.0137035
17655949	Hnrnpab	-0.0136821
17700983	Plau	0.0136754
17766246	---	-0.0136752
17648697	Rpl37	0.0136683
17775014	Caprin1	-0.0136609
17844231	Idh3a	-0.0136482
17782326	Akr1b10	-0.0136481
17695602	Ywhah	-0.0136347
17849725	---	0.0136103
17683352	LOC679594	0.0135958
17806014	Decr1	0.0135652
17872868	Msn	-0.0135595
17648539	---	0.0135328
17856745	Lztfl1	0.0135227
17736949	Dap	-0.0134963
17784496	Tmem150a	0.013474
17683592	---	-0.0134721
17624305	Glyatl2	0.0134707
17642375	---	0.013452
17811688	---	-0.0134361
17673385	---	0.0134328
17640252	Slc3a2	0.0134304
17642378	---	0.0134028
17772095	Mmadhc	-0.0133993
17699258	---	0.0133878
17769533	---	0.0133757
17678890	---	-0.0133694
17834425	Rab11b	0.0133349
17640237	Slc22a25	0.0133271
17872294	Reps2	-0.013321
17875663	LOC102555453	-0.0133174
17711044	Tm6sf2	0.013304
17862444	---	0.0133021
17856125	Pdcd6ip	0.0132874
17631591	Psenen	-0.013234
17700818	---	0.0132222
17823157	Entpd5	-0.0132191
17879816	Idh3g	-0.0132056
17865002	Ndufs1	-0.0132014
17634470	Rps17	-0.0132009
17638151	Echs1	-0.0131777
17863116	Tnfrsf21	0.0131688
17617830	---	0.0131674
17853814	---	0.0131669
17695938	Ewsr1	0.013163
17618091	Nox4	-0.013149
17740811	Cers2	0.0131253
17863930	Coa5	-0.0131203
17730529	Osgin1	0.0130867
17826389	Uqcr11	-0.0130681
17610845	Aldh8a1	0.0130605
17787105	---	0.0130381
17826254	---	-0.013033
17613388	Ube2m	-0.0130317
17830341	LOC100910370	0.0130233
17757396	Tff3	0.0130134
17847021	Slco2a1	0.0129949
17783946	Abcg2	-0.0129809
17825785	Sarnp	0.0129804
17674965	---	-0.0129782
17721912	---	0.0129777
17822573	Dhrs7	-0.0129487
17727423	Cndp2	-0.0129404
17856942	---	0.0129251
17713865	Fbp1	0.0129231
17726052	Spink1	0.0129182
17656674	Arf1	-0.0128583
17871271	Clcn5	-0.0128537
17803706	Aldh4a1	-0.0128477
17839510	Cyp2d2	0.0128372
17734107	Cyba	-0.0128215
17752700	Mt1m	0.012811
17825312	Itgb8	-0.0128072
17686715	---	-0.0127919
17799707	Acer2	-0.0127904
17745475	Nnt	-0.0127581
17811254	---	0.0127262
17744314	Bhmt2	-0.0127145
17725732	Hars	-0.0127059
17732148	Lonp2	0.0126942
17690959	---	0.0126871
17699814	Stc1	0.0126808
17799129	LOC100361479	-0.0126734
17830385	Csf2rb	0.0126521
17720560	---	-0.0126519
17843465	---	-0.0126397
17660052	Nme2	-0.0126252
17784756	Mrpl53	-0.0126238
17817348	Ptgr2	-0.0125841
17667102	Car15	0.0125757
17874856	LOC100360413	0.0125708
17801257	---	-0.0125513
17700817	---	0.0125396
17769987	Hnmt	0.0125338
17805599	---	0.0125253
17700814	---	-0.0124763
17677242	Psph	-0.0124608
17637900	Clrn3	-0.0124552
17793992	Rpl32	0.012452
17693945	---	0.0124476
17835125	Slc25a3	-0.0124287
17835949	Cct2	-0.0124243
17777602	Hao1	-0.012417
17663335	H3f3b	0.0123965
17668268	Tmprss2	0.012396
17861820	42980	-0.0123917
17650326	Col1a1	-0.0123859
17841770	RGD1564420	-0.0123831
17681883	---	0.0123742
17630097	Calm3	-0.0123641
17859412	Ptp4a1	-0.0123504
17828451	Gns	-0.0123451
17803985	Rps20	0.0123211
17656891	Shmt1	0.0123017
17726320	Aldh7a1	-0.0122972
17773896	Frzb	0.0122939
17848586	Abhd5	-0.0122801
17797143	Sdcbp	-0.012274
17637159	Eif3c	-0.0122712
17856990	LOC100359951	0.0122691
17702736	Slc7a8	0.0122531
17720356	Larp4b	0.0122243
17822697	Sgpp1	0.0122158
17880710	---	-0.0122128
17783158	Cul1	-0.0121992
17693953	---	-0.012195
17724277	Rpl17	0.012184
17799923	Gapdh	-0.0121658
17731597	Cx3cl1	0.0121586
17875768	---	0.0121437
17678893	---	-0.0121302
17789718	Ndufa4	-0.0120753
17791415	Hibadh	-0.0120657
17791312	Cycs	-0.0120643
17720497	Akr1c1	-0.0120473
17823174	Aldh6a1	-0.0120399
17751449	Sgms2	-0.0120337
17880303	LOC102548248	0.0120113
17810097	Ybx1	-0.011985
17632723	---	0.0119836
17653448	Fn3k	0.0119797
17774000	Zdhhc5	-0.011968
17826519	---	0.0119646
17801254	---	-0.0119609
17875785	---	0.0119537
17612533	RGD1565566	0.011947
17754757	Reep3	-0.0119362
17627474	Arfgef3	-0.0119201
17622672	---	-0.011911
17634692	Fah	-0.0118991
17738694	Selt	-0.0118811
17730455	Cmip	-0.0118755
17865372	Igfbp5	-0.0118696
17639089	Gstp1	0.0118631
17879134	Aifm1	-0.0118589
17635008	Aqp11	-0.0118576
17718135	Slc34a1	-0.0118504
17810521	---	-0.0118397
17683500	RGD1560523	0.0118332
17761841	---	-0.0118317
17707146	Uba52	0.0118243
17691150	Gatsl3	0.0118235
17736487	C1qtnf3	0.0118084
17831297	Arhgap8	0.0118001
17611549	---	0.0117952
17619955	Acsm2a	-0.0117768
17659186	Tmigd1	0.0117585
17771839	Psmb7	-0.0117525
17826272	---	0.0117366
17836875	Pabpc1	-0.0117344
17663823	Lgals3bp	0.0117315
17873284	Ogt	0.011719
17697648	Pdhb	0.0116935
17757449	Cbs	-0.0116792
17615354	---	-0.0116735
17768916	Ctsa	-0.0116652
17832392	Dazap2	-0.0116482
17800567	Tmem59	-0.0116385
17878954	Morf4l2	-0.0116177
17623148	Cfl1	-0.0116077
17789948	Aass	0.0115921
17622279	---	0.0115914
17692187	Sptbn1	-0.0115878
17774859	---	-0.0115796
17666795	Alg3	0.0115782
17761026	Ppp2r4	-0.0115633
17709862	---	-0.0115604
17753078	Rnf5	-0.011546
17834517	Timp3	0.0115242
17649320	Rhot1	-0.0115229
17665981	Slc15a2	0.0115039
17750364	Ahcyl1	-0.011498
17632910	Nucb1	0.0114771
17756649	Agpat1	0.0114767
17826248	---	-0.0114709
17625032	Papss2	0.0114667
17862411	Kat2b	-0.0114626
17648547	---	-0.0114556
17844926	Calml4	-0.011443
17611421	Iyd	0.0114387
17846830	Rbp1	-0.0114336
17758253	Hnrnph3	0.0114228
17645178	Clint1	0.0113968
17688888	---	-0.0113962
17757496	RGD1566085	0.0113809
17708535	Fnta	-0.0113711
17649360	Zfp207	-0.0113336
17765703	Slc12a1	0.0113325
17768451	Ppp1r16b	0.0113172
17666544	P3h2	0.0113098
17863163	Mut	-0.0112861
17857804	Mut	-0.0112861
17650730	Lasp1	0.0112735
17685294	Dhx9	-0.0112597
17811260	Hmgn2	-0.0112515
17804158	Rpl35a	0.0112441
17867322	---	-0.0112434
17699250	---	-0.0112268
17791495	Ggct	0.0112245
17829176	Oxr1	0.011215
17874051	Ngfrap1	-0.011215
17611176	Ncoa7	0.0112096
17730215	Aars	-0.0111989
17673104	---	0.0111983
17825345	Pdia6	-0.0111973
17720559	Gdi2	-0.0111936
17754058	Pdxk	0.0111897
17719725	Vps41	-0.0111556
17787136	---	-0.0111548
17880053	Atp6ap1	-0.0111484
17687277	Degs1	-0.0111456
17665130	Olr1546	0.0111375
17686658	Ptma	0.0111329
17611230	---	0.0111324
17814329	Ost4	-0.0111304
17684311	Prelp	0.0111275
17855584	Slc38a3	0.0111229
17659501	Ggnbp2	0.0111187
17806504	Aqp3	0.0111147
17799134	Hsdl2	0.0111116
17801842	Pabpc4	-0.0111003
17781667	Cav2	-0.0110811
17680192	Ren	0.0110712
17772320	Stam2	-0.0110673
17815172	Adi1	-0.0110597
17622676	Cpt1a	0.0110468
17818157	Rpl6-ps1	0.0110442
17875773	---	0.0110332
17648971	Ift20	-0.0110327
17662632	Pitpnc1	-0.0110163
17806495	Aqp7	-0.0110109
17618410	Ndufc2	-0.0110092
17806704	---	-0.0110071
17811689	---	-0.0110035
17640120	Cox8a	0.0109885
17771936	Rps17	-0.0109761
17792335	Tgoln2	-0.0109674
17835900	---	-0.0109663
17615360	---	-0.010965
17704745	Rgcc	0.0109468
17699469	Rnaseh2b	-0.0109282
17866987	Ndufv2	-0.0109275
17865666	Glb1l	-0.0108965
17743347	Ddah1	-0.0108857
17875511	Pgrmc1	-0.010885
17814688	Laptm4a	-0.0108792
17700845	Pcca	-0.0108665
17648550	---	0.0108652
17655936	---	-0.0108583
17671818	---	-0.0108389
17828795	---	-0.0108381
17682050	Copa	-0.0108235
17663949	Actg1	-0.0108197
17815505	Sostdc1	0.010805
17678892	---	-0.010803
17794919	Ptms	0.0107969
17760337	---	0.0107914
17862429	Sult1c2a	-0.0107871
17664001	P4hb	-0.0107687
17744652	Tnpo1	-0.0107666
17827692	Ndufa12	-0.0107587
17858944	Col3a1	-0.010717
17806701	---	-0.010682
17673186	Gtf2i	-0.0106699
17842633	Prkcsh	0.0106585
17783738	Ggct	0.0106521
17827162	---	0.0106518
17843512	Usp2	0.0106517
17622590	---	0.0106426
17733116	Atp6v0d1	-0.0106301
17701494	Abhd6	-0.0106198
17826270	---	0.0106119
17686721	---	-0.0106092
17828791	---	0.0105957
17690711	Lrpap1	0.0105861
17764474	Immp1l	-0.0105715
17694987	Cpeb2	-0.0105612
17643794	Rogdi	0.0105467
17867324	---	0.0105253
17870780	---	0.0105204
17768697	Hnf4a	-0.0105192
17864938	Rpl21	0.0105188
17619910	---	-0.0105158
17665390	Hmgb2l1	-0.010512
17721904	---	0.0105099
17626338	Gsto1	-0.0104953
17859192	Nabp1	-0.0104939
17761840	---	-0.0104832
17824290	Degs2	-0.0104757
17800866	Eps15	-0.0104614
17783767	Aqp1	0.0104544
17837080	Angpt1	-0.0104522
17766344	Itpa	-0.0104317
17826253	---	0.0104207
17874512	---	0.0104158
17866026	Slc19a3	0.0104114
17832229	Aqp6	-0.0104016
17690954	---	0.0104012
17653607	Snx29	0.0103977
17829410	Deptor	0.0103941
17651628	Acbd4	0.0103934
17871510	Acsl4	-0.0103868
17845526	Rora	0.0103836
17757508	Cstb	-0.0103825
17623615	Atl3	-0.0103799
17870173	Cav2	-0.0103631
17843659	Ddx6	-0.0103517
17855346	Acy1	0.0103509
17773866	Nckap1	-0.0103399
17658404	Spns2	-0.0103388
17844687	---	-0.010337
17842132	Taf1d	-0.010337
17623991	Fads1	-0.0103335
17667585	App	-0.0102945
17820393	Ehd3	0.0102834
17696164	---	0.0102691
17813923	Epcam	-0.0102688
17733823	Maf	0.0102422
17624207	Mrpl16	-0.0102343
17792684	Tex261	-0.0102232
17635616	Hbb-b1	-0.0102172
17801533	RGD1305347	0.0102172
17729996	---	-0.0102123
17688871	---	0.0102103
17711454	---	0.0102036
17670348	LOC100912571	-0.0101959
17734546	---	0.0101946
17669116	Gsk3b	-0.0101647
17827408	Gnptab	-0.0101555
17806696	---	-0.0101482
17816193	LOC687780	0.0101477
17623548	Trmt112	0.0101319
17729434	Hsd11b2	-0.0101269
17649537	Slfn4	0.0101205
17819943	Lrpprc	-0.0101174
17662528	Ddx5	0.0101144
17806694	Vcp	-0.0101073
17766558	Plcb1	-0.0101044
17619026	Rrm1	-0.0100996
17650292	Tob1	0.0100945
17761853	---	-0.0100922
17783571	Cbx3	0.0100769
17811691	---	-0.0100648
17705239	Abcc4	-0.0100647
17758690	Ros1	-0.0100588
17702610	Slc7a7	0.010046
17707111	Pgpep1	-0.010035
17642111	Tm9sf3	-0.0100341
17765471	Serf2	-0.0100331
17648559	---	0.0100311
17727050	Smad4	0.0100267
17765453	Pdia3	-0.0100136
17667919	Tmem50b	-0.0100064
17850296	---	0.010004
17728422	Itfg1	-0.0099815
17842733	42985	-0.00998006
17816034	LOC100912115	-0.0099694
17660512	Kpnb1	-0.00996558
17844014	Timm8b	-0.00995618
17854251	Cox7a2	-0.00995442
17861862	---	-0.00994799
17832678	Prr13	-0.00993833
17804911	Gnb1	-0.00993785
17761830	---	-0.00993474
17688887	---	-0.00993027
17717103	Mt1a	-0.00992433
17686714	---	-0.00991646
17829670	Trib1	-0.00990922
17720561	---	-0.00990663
17877062	Tmem27	0.00990099
17611366	Slc6a19	0.00989846
17682444	RGD1563812	0.00989086
17792806	Nat8	0.0098877
17791157	Pdia4	-0.00988616
17623743	Tmem223	-0.009876
17755755	Cd24	-0.00987191
17787589	Gabarapl1	-0.00987185
17636383	---	-0.00985745
17784758	---	-0.00985539
17860985	Cab39	-0.00985335
17722103	Lims2	0.00985293
17669167	Hgd	0.00984662
17648521	---	0.00983084
17732321	Man2b1	0.00982888
17720672	---	0.00980516
17772855	Ttc21b	0.00980277
17751528	Cisd2	-0.00979963
17859655	Bmpr2	-0.00979459
17641749	Rps27l3	0.00979185
17743244	42993	-0.00978919
17622668	---	0.00978745
17790457	Chchd3	-0.00978407
17648525	---	0.0097722
17838725	---	-0.00977092
17784866	Bola3	-0.00977025
17630004	Rpl9	0.0097668
17754916	Dnajb12	0.00976127
17611071	---	0.0097592
17880297	Rab5a	-0.00975908
17735659	Elovl7	-0.00975763
17716122	Kif5b	-0.00975703
17837146	---	0.00975547
17731945	---	0.00974468
17822521	L3hypdh	0.00974106
17623660	Slc22a6	0.00971345
17828331	Cpm	-0.0097022
17832393	---	-0.00969001
17680869	Ivns1abp	-0.009665
17796768	Lactb2	-0.00965606
17636177	Tmem41b	-0.00965257
17663217	Sumo2	0.00961371
17782108	Ahcyl2	-0.00961353
17618127	Ctsc	-0.00961238
17772296	Arl5a	0.00960447
17793032	Rab7a	0.00960436
17670118	---	-0.00959761
17692421	Idua	0.00958761
17850643	LOC500959	-0.0095798
17766232	Nop56	-0.00957708
17683613	Ralb	-0.00957282
17630680	Ceacam1	0.00955852
17648590	Slc43a2	0.00955808
17724958	Cdh2	-0.00954974
17826242	Ap3d1	-0.00954394
17624812	Slc1a1	0.00952958
17645631	Phykpl	0.00952766
17628790	---	0.00952447
17624295	Glyat	-0.00951882
17795908	Plbd1	-0.00950578
17687448	Lyplal1	-0.00949918
17656677	---	-0.00949703
17624288	Glyatl1	-0.00948758
17793044	Tcp1-ps1	-0.00948672
17877593	Gk	0.00947397
17803483	Camk2n1	-0.00946127
17735504	Erbb2ip	-0.0094501
17722770	Ndfip1	0.00943252
17679820	Ubxn4	-0.00943225
17815388	Sypl1	0.00943048
17675638	Pomp	-0.00942909
17656679	---	-0.00942497
17764018	---	0.00941994
17612006	Rnaset2	-0.00940629
17626209	Borcs7	-0.00940613
17654306	Atp6v0c	0.00940407
17666387	Atp13a3	0.00940281
17663860	Polr2h-ps1	0.00940155
17809199	---	-0.00940011
17810259	Cap1	-0.00938283
17748839	Slc50a1	0.00938171
17774657	Mapk8ip1	-0.00937993
17878395	Taf9b	-0.00937763
17621557	Acadsb	0.00936933
17618057	Olr11	0.00936843
17803411	Hp1bp3	-0.00936815
17708910	Vdac3	-0.00935402
17763285	Dnajc10	-0.00935346
17705975	Tkt	-0.00934912
17610750	Map7	0.00934674
17824446	Ckb	-0.00934446
17838414	---	0.00933908
17830645	Ddx17	0.00933433
17808769	---	0.00933368
17773765	Sestd1	-0.00933027
17688864	---	0.00932666
17691344	Aebp1	-0.0093264
17728618	Asna1	-0.00932549
17787089	---	0.00932132
17710651	Tpm4	-0.00931417
17668580	---	0.00930926
17629225	Ndufa3	0.00930679
17723306	Rpl15	0.00930381
17715083	Elovl2	0.00930231
17794178	---	0.00930023
17808642	Lrrc19	0.00928961
17823707	Foxn3	-0.00928678
17801885	Rragc	-0.00927785
17758569	Vps26a	0.00927753
17799484	Ptprd	-0.00927671
17685176	Rgl1	-0.00927466
17787099	---	0.00925648
17690194	Dhx15	-0.00924587
17721908	---	-0.00923537
17836837	Rnf19a	0.00923264
17743093	Eif4e	-0.00922393
17626620	Nhlrc2	0.00922143
17689862	Smim14	0.00921292
17699261	---	-0.00921163
17821425	Dld	-0.00919407
17735865	RGD1561161	-0.00918852
17760820	Sptan1	-0.00918639
17678889	---	-0.00918469
17636381	---	-0.0091807
17800810	Nrd1	0.00916289
17787100	---	0.00913894
17833129	Mettl7b	0.00913059
17715330	---	0.00911424
17797560	Pnisr	0.00911085
17688426	Plac8	-0.00910902
17829158	RGD1563045	0.00909131
17817302	Acot2	0.00908429
17844873	Anp32a	-0.0090828
17735295	RGD1566212	-0.00906987
17648524	---	0.00906274
17666083	Dirc2	-0.0090616
17731914	Mmp2	-0.00904545
17643708	Rbm25l1	-0.0090427
17708153	---	-0.00903817
17745762	LOC679871	0.00903337
17792815	Nat8b	-0.00903301
17636389	---	-0.00903078
17840802	Arf3	-0.00902581
17720947	Fam188a	0.0090119
17873457	Cox7b	-0.00900262
17652327	Slc16a6	-0.008992
17695388	Add1	0.0089879
17860779	Acsl3	0.00898117
17875767	---	0.00896759
17769538	---	0.00896302
17721910	---	-0.00895635
17787088	---	-0.00894907
17806702	---	-0.00894899
17692238	Psme4	-0.0089454
17837245	Eif3h	0.00894147
17644342	Rps2	0.00893122
17855175	Dnajc13	-0.00892489
17622281	Pnpla2	0.00892407
17868352	Dnajb12	0.0089235
17832394	---	-0.00891559
17856689	Zdhhc3	-0.00891539
17685880	Prdx6	-0.00889767
17688884	---	-0.00889632
17696135	Purb	-0.00888911
17636393	---	0.00888375
17811709	Alpl	-0.00887264
17703888	Ephx2	-0.00887152
17846980	Anapc13	-0.0088619
17879813	---	0.00884578
17634190	Pex11a	0.00884095
17854555	Syncrip	-0.00882364
17770290	Ptgds	0.00882303
17687623	Ppp2r5a	0.00882201
17651161	Hsd17b1	0.00881797
17826247	---	-0.00880822
17648536	---	0.00878976
17791502	Gars	0.00878812
17696513	Lgalsl	-0.00878556
17705657	Ppif	0.00876567
17838242	Ly6al	0.00876329
17801522	Elovl1	-0.00875545
17630332	Apoe	0.00875536
17810524	---	-0.0087505
17712004	Zdhhc2	-0.00874088
17880863	Smim24	-0.00872269
17864574	Pgap1	-0.00872012
17870490	Lamp2	-0.00871051
17657776	Eif4a1	-0.008709
17838405	---	-0.00870592
17726070	RGD1305704	-0.00868991
17699260	---	-0.00868546
17851581	Arhgef12	-0.00868426
17794449	Atp6v1e1	-0.00868122
17783185	---	-0.00868086
17793522	Uba3	-0.0086747
17723158	Hsd17b4	-0.00865665
17863883	Tmem131	-0.00862988
17674355	---	0.00862348
17808170	Megf9	-0.00861552
17793055	LOC685085	0.0085825
17770022	Pax8	0.00857417
17636378	---	-0.00857132
17715837	LOC100360950	-0.00857063
17696211	Igfbp3	0.00857039
17791690	Gprin3	0.00855685
17810126	Rps27a	0.00855605
17733987	Cotl1	-0.00855076
17613670	Ap2s1	-0.00854784
17703706	Fdft1	0.0085475
17826263	---	-0.00854677
17867338	---	0.00854598
17810420	Ndufs5	0.00851978
17816346	Actr10	-0.00851338
17845843	---	0.00851287
17643262	LOC100912948	0.00850409
17749618	Hist2h4	-0.00850146
17880804	---	0.00850134
17670151	Fetub	0.00849931
17660784	Mien1	-0.00848701
17683403	Rnf152	-0.0084853
17735098	Rps23	0.00848309
17720971	Rsu1	-0.00847983
17648549	---	0.00847948
17673108	---	-0.00847506
17690230	Adgra3	0.00847358
17761221	Ass1	-0.00847207
17833117	Rdh5	0.00846536
17666254	Slc51a	-0.00846397
17826260	---	0.00845791
17803828	Rps21	0.00845754
17763387	Itgav	-0.00845546
17731946	---	0.00845411
17866921	Vapa	-0.00844302
17822913	Actn1	-0.00843835
17664014	Arhgdia	-0.0084338
17874161	Rnf128	0.0084233
17620618	Tufm	-0.00841558
17617801	Prc1	-0.00840851
17731681	Herpud1	0.008402
17712272	Erlin2	0.00839969
17671814	---	-0.00838497
17648551	---	-0.008384
17712517	Plat	0.00837642
17808770	---	0.00836787
17721921	---	-0.00836769
17748101	Fnip2	-0.00835922
17734486	Egln1	-0.00834831
17843596	Hyou1	-0.00833873
17646017	---	0.00833684
17672365	Cops6	-0.00833596
17728036	---	0.00832691
17611871	Igf2r	-0.00831461
17758543	RGD1305587	-0.00830943
17816571	---	0.00829945
17681646	Creg1	0.00829743
17610775	Bclaf1	0.00828264
17808556	Klhl9	0.00826705
17700398	Rplp2	0.00826288
17830057	Grina	0.00824416
17749125	S100a1	-0.00823163
17614994	Ech1	0.00822839
17755788	Prep	-0.00822129
17720551	Asb13	0.00821494
17869895	---	0.00821025
17864165	---	-0.00820535
17777229	Idh3B	-0.00820107
17706980	Rpl18a	0.00819908
17867334	ND6	-0.00819499
17642606	Nt5c2	-0.0081926
17787142	Mlf2	-0.00818019
17826513	---	0.00817075
17775150	Eif3m	0.00816423
17664920	Kcnj15	0.00816358
17720443	Pitrm1	-0.00816349
17617666	LOC100360056	-0.00816229
17615954	Klk1c9	-0.00815248
17806407	Ddx58	0.00812252
17699384	Mtmr6	0.00811489
17636395	---	-0.00810861
17861201	Efhd1	0.00810396
17853791	---	-0.0081016
17789560	Pon2	-0.00809471
17688890	---	-0.00809411
17634667	Abhd17c	-0.0080897
17740581	S100a11	-0.00808758
17648534	---	0.00808413
17765853	Blvra	0.00808074
17676052	Kdelr2	0.0080698
17837548	RGD1564420	-0.00806633
17743225	Ccbl2	0.00806403
17677604	Setd8	-0.00806141
17814758	Smc6	-0.00805685
17724939	Aqp4	-0.00805577
17725888	Fgf1	-0.00804673
17676271	Eif3b	-0.00804514
17658637	Serpinf2	0.0080401
17849096	---	-0.00803218
17744405	Iqgap2	-0.0080275
17877111	Rbbp7	-0.00802568
17655169	Cpeb4	-0.0080253
17755144	Nus1	-0.0080247
17751177	---	-0.00802339
17636382	---	-0.00801425
17746301	LOC688389	-0.00801172
17715062	Adtrp	0.00800904
17657757	Mpdu1	0.008005
17708927	Slc25a15	-0.00800178
17809654	---	-0.00798999
17681723	Aldh9a1	0.00798462
17652551	Slc9a3r1	0.0079789
17758876	Serinc1	0.00797453
17670136	Hrg	0.00797409
17686719	---	-0.00797272
17833710	Reep6	0.00797224
17791632	Herc6	0.00795821
17875672	Araf	0.00795167
17838406	---	-0.00794529
17649110	Taok1	-0.0079449
17859557	Stradb	0.00794351
17711085	Lpar2	0.00793823
17789167	Tmem243	0.00793551
17759167	Amd1	0.00793456
17675923	Bri3	0.00793311
17719495	Hist1h3a	-0.00793124
17686720	---	-0.00793015
17634147	Rhcg	-0.00792161
17827816	Atp2b1	-0.0079112
17835265	Ntn4	-0.00789339
17700810	---	0.00789019
17766160	Sirpa	-0.00788945
17767400	Hm13	0.00788854
17782085	Tspan33	-0.00787683
17627529	Pde7b	0.00786856
17636391	---	-0.00786618
17782466	LOC689574	-0.00786557
17690961	---	0.00784882
17880039	Gdi1	0.00784609
17787205	Chd4	-0.00783953
17774721	Cd82	-0.00783565
17727454	Timm21	-0.00783129
17713332	Rhoa	-0.00782748
17760000	Fbxw5	0.00782637
17802132	Trappc3	-0.00782283
17755035	---	-0.00781568
17867229	Tyms	-0.00781398
17651364	Nbr1	0.00781155
17781335	Gatad1	-0.00781078
17644106	Srrm2	0.00780433
17754146	RGD1303003	-0.0078019
17721914	---	-0.00780077
17725721	Ndufa2	-0.00779754
17805656	NEWGENE_1306455	-0.00778272
17771653	Stom	0.00776451
17683754	Actr3	-0.0077327
17875011	Bgn	-0.00772427
17802364	Ak2	-0.0077242
17834031	Bsg	-0.00771917
17619897	---	-0.00771181
17862228	Epb41l3	-0.007709
17859277	Hspe1	-0.00770459
17830732	Atf4	-0.00769956
17619917	---	-0.00769542
17653796	---	0.00769117
17787094	---	0.00769032
17627920	Slc9a3	-0.00768759
17721918	---	-0.00768328
17880375	Hmgn2	-0.00767468
17753780	Zfand3	-0.00766812
17744710	Mccc2	-0.00766675
17872826	Apoo	-0.0076476
17846321	---	0.0076472
17878378	Magt1	-0.00764337
17734538	Tomm20	0.0076301
17656056	Hspa4	-0.00762588
17881002	---	-0.00762576
17814018	Fam98a	-0.00762507
17647245	Myh10	-0.00762044
17621031	Bckdk	0.00761566
17640406	Fads2	-0.00760556
17785512	Slc6a6	0.00760382
17855446	Manf	-0.00759971
17735693	Pde4d	-0.00759775
17808996	Prkaa2	-0.00759392
17729059	Abce1	-0.00759337
17708151	---	0.00758713
17692305	---	0.00758648
17633748	Tjp1	-0.00758307
17848947	Rpl14	-0.00757806
17731309	Pdp2	-0.00757553
17705225	Abcc4	-0.00757018
17765566	Sord	-0.00756404
17663673	Srsf2	0.00755246
17853867	Polr2m	-0.00753665
17850990	Stt3a	-0.00752332
17712432	Sfrp1	-0.00751736
17665170	St3gal6	0.00751234
17876613	---	0.00750617
17641358	Hmgb1-ps4	0.00750617
17830479	Lgals1	-0.00749779
17709230	Gas6	-0.00748937
17649300	Adap2	-0.0074883
17825361	Rab10	-0.00748307
17675265	Mcoln1	-0.00748012
17762300	Pkp4	0.00747848
17776077	Zfp106	-0.00747803
17770182	Slc34a3	-0.00747744
17879810	---	0.00747624
17730504	Hsbp1	-0.0074753
17787108	---	-0.00746423
17751327	---	0.00746156
17747897	---	-0.00746006
17868552	Tmem37	-0.00745861
17686456	Uhmk1	-0.00745472
17758264	---	-0.00745359
17769116	Cse1l	-0.00742811
17684206	Mdm4	0.00741956
17738793	Mbnl1	-0.00741777
17866644	Hdlbp	-0.00741668
17648527	---	0.00741539
17854739	Pls1	-0.00741471
17730884	Dpep1	-0.00741426
17666271	---	0.0074064
17822860	---	-0.00740472
17636275	Eif4g2	-0.00738537
17813587	Galm	0.00738293
17620316	Scnn1g	0.00737785
17867832	Lonp1	-0.00737398
17648319	Spata22	0.00737173
17837542	Ndufb9	-0.00737172
17736367	Ranbp3l	0.00736761
17623228	Slc25a45	-0.00736672
17637431	Sephs2	-0.00735464
17687364	42795	0.00735295
17661796	Lsm12	-0.00735288
17854967	---	0.00733707
17731952	---	-0.00733054
17744544	Arhgef28	0.00732911
17766458	---	-0.00732542
17724894	---	0.007323
17879304	Gpc4	-0.00732271
17706231	Btd	0.00732018
17811392	Mtfr1l	0.0073166
17774707	Tspan18	0.0073156
17779880	Psma7	0.00731387
17736736	Myo10	-0.00730747
17845631	---	0.0073071
17821693	LOC100359421	-0.0072996
17880806	Timm17al1	-0.00729494
17624514	Zfand5	0.00729221
17629269	Myadm	0.00728158
17821038	Rhob	-0.00727612
17803776	Sdhb	-0.00726755
17825181	---	0.00726455
17793995	---	0.00726455
17629709	Leng8	0.00726266
17864290	Slc40a1	-0.00726072
17611384	Slc6a18	0.0072419
17785859	Arl8b	-0.0072327
17822876	---	0.00722997
17719104	Nqo2	0.00722169
17855571	Gnai2	-0.00721721
17852835	Tspan3	-0.00721253
17729144	Tmem184c	-0.00721013
17690305	Qdpr	-0.00720763
17628389	Ezr	-0.00720204
17670383	Psmd2	-0.00719926
17675810	Arpc1b	-0.00719866
17779595	Tmem189	-0.00719333
17793629	Rybp	-0.00719082
17852294	Dlat	-0.00718817
17753145	RT1-Ba	0.00718727
17778487	Pxmp4	0.00718585
17669396	---	-0.0071829
17819866	Haao	0.00717979
17799927	Nfia	-0.00717345
17880291	---	-0.00717337
17787552	Clec2g	0.00717081
17750311	Cd53	0.00717062
17749271	Snx27	-0.00716517
17678672	Triap1	-0.00715135
17623009	---	0.00714551
17650425	Slc35b1	-0.00713609
17663323	Rps18	-0.00713352
17757316	Mtch1	-0.00713338
17673295	Sbds	0.00712907
17871015	Dynlt3	-0.00712842
17651341	Rpl27	0.00712465
17781011	Cd36	0.0071205
17873366	Chic1	-0.00711769
17713292	Pdha1l1	0.00710972
17791390	Hoxa7	0.00710892
17619899	---	-0.00710612
17713337	Gpx1	0.00709326
17829386	Mal2	-0.00709091
17860252	Xrcc5	-0.00707653
17836223	Xpot	0.00707297
17822905	---	0.00707111
17769534	---	0.00706104
17870216	Brcc3	-0.00705604
17815842	Arhgap5	-0.0070445
17705205	Abcc4	-0.00703327
17739411	Sfrp2	-0.00702975
17773124	---	0.00702517
17690842	Letm1	-0.00702428
17780051	---	0.00701738
17662513	---	-0.00700363
17787068	C1r	0.00700178
17740496	LOC102550257	-0.00699538
17674448	Rnf10	-0.00699204
17726163	Tmed7	-0.00698786
17613043	Ube2s	-0.00698427
17672910	Tmem120a	-0.00698396
17871466	Capn6	-0.00698219
17653231	Baiap2	0.00697637
17771871	Rpl35	0.00696996
17806313	Slc35a1	-0.00696866
17667616	Adamts1	-0.00696515
17725674	Sra1	-0.00696419
17623752	Hnrnpul2	-0.00695228
17693818	LOC689899	0.00694918
17621377	Plekha1	-0.00694864
17705341	Slc15a1	-0.00694511
17870897	Rpl21	0.00694183
17855637	Rbm5	0.00694034
17724291	RGD1562987	-0.0069356
17877767	Pdk3	-0.00693532
17627979	Slc12a7	-0.00692954
17838719	---	-0.00692729
17643566	Litaf	0.00690108
17713164	Col4a2	-0.00689901
17768522	Plcg1	-0.00689898
17624598	Klf9	-0.00689582
17646600	Mfap4	-0.00688473
17812426	LOC102551014	-0.00688239
17681890	Dedd	0.00688067
17644789	Luc7l	0.00687546
17837433	---	0.00687038
17739782	Cct3	-0.00686529
17757889	Ddt	0.00686381
17714452	Lman2	0.00686291
17643641	Usp7	-0.00685679
17653081	Slc26a11	-0.006856
17730801	---	-0.00685512
17844689	Hexa	0.00685394
17787135	---	-0.00684913
17854185	Col12a1	-0.00684541
17844986	---	-0.00683773
17670481	Ap2m1	-0.00683502
17764283	---	0.00682944
17688895	---	-0.00682716
17879811	---	-0.00682648
17734750	LOC100361079	-0.00682187
17853308	Pias1	0.00682155
17715805	LOC680322	-0.00681869
17768738	Ywhab	-0.00681523
17680562	Atp6v1g3	-0.00681154
17783706	Mturn	0.00680918
17662681	RGD1565459	0.00680797
17640491	Sdhaf2	-0.00678984
17700688	Dnajc3	-0.00678769
17667338	Mcm4	-0.00678327
17647883	Rpl36a-ps2	-0.00678144
17666288	Pak2	-0.00677745
17764542	Lin7c	-0.00677702
17865301	Fn1	-0.00675563
17842951	Kcnj1	-0.00675184
17764275	Commd9	-0.00674386
17725534	Etf1	-0.00674069
17792567	---	-0.00674058
17690182	LOC103693045	-0.00673531
17704470	Fndc3a	-0.00672738
17828842	Laptm4b	-0.00672677
17628024	Clptm1l	-0.00672214
17824743	---	0.00671479
17854693	Chst2	-0.00671163
17829009	---	0.00671129
17715802	Hist1h4b	-0.00671073
17619605	Usp47	-0.0067095
17787756	Emp1	-0.00670754
17835872	Cnot2	-0.00670723
17749326	Psmb4	-0.00669828
17754651	Bicc1	-0.00669227
17646715	---	-0.00668834
17801063	Pdzk1ip1	-0.00667588
17811536	Pnrc2	-0.00667268
17723101	Dmxl1	-0.00667022
17850298	---	-0.00667009
17619474	Ipo7	-0.00666976
17656084	Uqcrq	-0.0066696
17841591	Calcoco1	0.00666923
17731315	Car7	-0.00664919
17784234	---	0.00664777
17777802	Rrbp1	-0.00664519
17747780	Ssr3	-0.00663922
17814680	Sdc1	0.00663855
17846407	Cyb5r4	-0.00663072
17627083	Ginm1	0.0066291
17687026	Hnrnpu	-0.00662416
17689430	Usp46	-0.00661319
17764008	---	-0.00661087
17820266	Birc6	-0.0066081
17867577	---	0.00659389
17651251	Vps25	0.00655771
17787103	---	0.00655762
17773118	---	0.00655697
17739054	Gfm1	-0.00654638
17661632	Ezh1	0.00654559
17778866	Rbl1	-0.00653859
17654020	Naa60	0.00651769
17655205	Ergic1	0.00651549
17771923	Ppp6c	0.00651221
17841614	Cbx5	-0.00650784
17655666	Cyfip2	-0.0065068
17859500	Bzw1	-0.00650423
17790584	Mtpn	-0.00649993
17842146	---	0.00649788
17672796	Cux1	-0.00649473
17770175	Tubb4b	-0.00649449
17681882	---	0.00648824
17649398	Tmem98	-0.00647743
17630361	Bcam	0.006474
17660535	Npepps	-0.00647239
17688881	---	0.00645006
17756825	RT1-DMa	0.00644931
17746419	---	0.00644305
17636372	Copb1	-0.00644137
17769387	---	-0.00644081
17749874	Fam46c	-0.0064376
17863242	Pkhd1	-0.00643752
17634541	Homer2	-0.00642115
17620467	Slc5a11	0.00642034
17803121	Tcea3	0.00639511
17689729	Atp8a1	-0.00638659
17755182	Gja1	-0.00637187
17624247	Osbp	-0.00636916
17701826	---	-0.00636734
17651641	Hexim1	-0.00636694
17788082	Etnk1	0.00635977
17683409	Pign	-0.00635714
17838939	Txn2	-0.00635661
17671540	Ubl3	-0.00634931
17772305	Cacnb4	-0.00634064
17832006	Slc48a1	-0.00633848
17632856	Snrnp70	0.00633029
17742879	Manba	0.0063275
17683033	Esrrg	0.00632115
17703977	Ppp2r2a	-0.00632033
17838576	Sharpin	0.00631349
17703055	Cideb	0.00631134
17745668	---	0.0063105
17697904	Cdkn3	-0.00630951
17709399	Col4a1	-0.00630687
17722313	Kif20a	-0.00630339
17671816	---	-0.00629533
17698012	Peli2	0.00629423
17712149	Ppp2cb	-0.00629382
17624731	Smarca2	0.0062927
17744014	Mef2c	0.00629251
17637528	Vkorc1	0.00628557
17615791	Etfb	-0.00627797
17798642	Nans	-0.00627003
17856732	Slc6a20	0.00626658
17661054	Krtap1-3	0.00626315
17634382	Iqgap1	-0.00625697
17739125	Smc4	-0.00625516
17624374	Gnaq	-0.00623932
17677421	LOC100911699	-0.00623883
17838415	---	-0.00622948
17632966	Cyth2	-0.00620793
17860394	Vil1	-0.00620172
17832519	Eif4b	0.00619661
17657546	Chd3	-0.0061612
17683463	Vps4b	-0.00612839
17661248	Krt19	0.00612322
17618896	Clpb	-0.00611124
17746926	Anxa5	0.00609758
17741458	Nras	-0.00609354
17704875	Dach1	-0.00608818
17801781	Ppt1	-0.00607886
17674643	Coro1c	-0.00606637
17787247	---	-0.00606473
17789837	Tfec	-0.00606433
17823085	Numb	0.00603999
17796482	Tm7sf3	0.00602076
17688496	Hnrnpdl	0.00602037
17730999	Afg3l1	-0.00601924
17751462	---	0.00601132
17643588	Dexi	0.00600837
17725261	Slc25a46	-0.00597981
17869361	Uxs1	-0.00591971
17658026	Slc16a13	0.00589654
