# Supplementary material for: Transcriptome signature for dietary fructose-specific changes in rat renal cortex: A quantitative approach to physiological relevance
Source: PLoS One. 2018 Aug 1;13(8):e0201293. doi: 10.1371/journal.pone.0201293 (PMC6070266; doi:10.1371/journal.pone.0201293)
Supplement: S3 Table — (XLSX) [file pone.0201293.s006.xlsx]

## Sheet: Sheet1
Supplemental Table 3: PlosOne. A. Gonzalez-Vicente et al. Transcriptome signature for dietary fructose-specific changes in rat renal cortex
Fructose-Specific CD DF(signature)
For columns “DE value DF(NS)” and “DE value DF(HS)”, the sum of the square of all ~ 30k DE values = 1
For column “normalized DE value DF(signature)”, the sum of the square of the column’s 139 DE values, including non-annotated TranscriptClusterIDs = 1.
TranscriptClusterID	Gene Symbol	DE value DF(NS)	DE value DF(HS)	DE value DF(common)	normalized DE value DF(signature)
17769336	Pck1	0.160313	0.222601	0.188907	0.377665
17651327	G6pc	0.106979	0.199223	0.145988	0.291862
17776601	Gatm	0.114716	0.0986477	0.106379	0.212674
17809429	---	0.12303	0.0783206	0.0981623	0.196247
17826846	RGD1560687	0.0593126	0.130046	0.0878259	0.175583
17744301	Bhmt	0.0467796	0.119559	0.0747857	0.149513
17619999	Acsm3	0.0989417	0.0552705	0.0739497	0.147841
17653324	Slc25a10	0.0517403	0.0998845	0.0718892	0.143722
17831626	Miox	-0.0445722	-0.101947	-0.0674091	-0.134765
17616849	---	0.0378632	0.118746	0.0670531	0.134053
17636295	---	-0.0686343	-0.0642423	-0.066402	-0.132752
17711471	Aadat	-0.15316	-0.0286684	-0.0662635	-0.132475
17615962	Klk1	-0.0510685	-0.0818323	-0.0646456	-0.12924
17827454	Slc5a8	0.0809576	0.0506004	0.0640038	0.127957
17632887	Ftl1	0.0320351	0.117507	0.0613543	0.12266
17743018	Adh1	0.0654248	0.05683	0.0609762	0.121904
17636305	---	0.0342719	0.0974993	0.0578056	0.115566
17879316	Ftl1l1	0.0386488	0.0834147	0.0567792	0.113514
17867300	---	-0.0369611	-0.0803768	-0.0545052	-0.108967
17727112	---	-0.0495846	-0.0584672	-0.053843	-0.107644
17802877	LOC100360087	0.0244737	0.110007	0.0518871	0.103733
17849677	RGD1309534	0.0501395	0.0529471	0.0515242	0.103008
17757830	Susd2	0.0389656	0.0640296	0.0499495	0.0998598
17720983	Cubn	0.0857844	0.0268945	0.0480326	0.0960274
17751427	Hadh	0.0518989	0.0403869	0.0457825	0.091529
17640515	Tkfc	0.0501055	0.0412635	0.0454701	0.0909044
17745972	LOC100363177	0.0281795	0.0724597	0.0451871	0.0903387
17867715	Rn5-8s	-0.0356233	-0.0539803	-0.0438515	-0.0876686
17720568	---	-0.030472	-0.0630753	-0.0438409	-0.0876474
17708414	---	0.0580614	0.0328613	0.0436803	0.0873263
17779409	Slc13a3	0.0542629	0.0345491	0.0432982	0.0865624
17872222	Car5b	0.0234961	0.0767533	0.0424665	0.0848996
17739986	Pklr	0.0548538	0.0318346	0.0417881	0.0835434
17804387	Slc2a5	0.0641723	0.0270441	0.0416591	0.0832855
17657030	Slc5a10	0.0345572	0.0499902	0.0415635	0.0830943
17749827	Hao2	-0.0392787	-0.0406464	-0.0399567	-0.0798819
17797998	Aco1	0.0267708	0.0590338	0.039754	0.0794768
17637759	Oat	-0.0523218	-0.02782	-0.0381522	-0.0762745
17820752	Khk	0.0427456	0.0326439	0.0373549	0.0746804
17713739	Ctsl	-0.0162113	-0.084726	-0.037061	-0.0740928
17741229	Hmgcs2	0.014097	0.0950506	0.036605	0.0731812
17875817	Rgn	-0.0903307	-0.014587	-0.0362996	-0.0725706
17736034	Oxct1	-0.021481	-0.0605048	-0.0360514	-0.0720745
17719533	Hist1h2ao	-0.0297832	-0.0421428	-0.0354281	-0.0708283
17799919	---	0.0274508	0.0444273	0.0349223	0.0698171
17848769	Xylb	0.0421343	0.0271506	0.0338226	0.0676187
17656134	Slc22a5	0.0410768	0.0277151	0.0337409	0.0674553
17785849	Bhlhe40	0.0405267	0.0269957	0.0330764	0.0661268
17699707	Clu	0.0214044	0.0503625	0.0328325	0.0656393
17846515	Ctsh	-0.0167336	-0.0619657	-0.032201	-0.0643768
17720566	---	-0.032686	-0.0311161	-0.0318914	-0.0637577
17741117	Pdzk1	0.0281414	0.0360467	0.0318497	0.0636744
17800494	Dhcr24	-0.0315176	-0.0317543	-0.0316357	-0.0632465
17667792	Sod1	-0.0451333	-0.022095	-0.0315788	-0.0631327
17736069	Oxct1	-0.0199759	-0.0485353	-0.0311374	-0.0622503
17832121	---	-0.0269353	-0.0353731	-0.0308672	-0.0617101
17622913	Pc	0.0297454	0.0303409	0.0300417	0.0600598
17787095	---	0.031767	0.0280334	0.0298419	0.0596603
17686046	Fmo2	0.029674	0.0296082	0.0296411	0.0592588
17643437	LOC100362572	0.0307781	0.0285359	0.0296358	0.0592484
17809139	Dio1	0.0316708	0.0272883	0.029398	0.0587729
17637534	Prss8	0.0396317	0.0217571	0.0293644	0.0587058
17832266	Gpd1	0.0324834	0.0251365	0.0285748	0.0571271
17778278	Rps29	-0.0301703	-0.0270442	-0.0285645	-0.0571066
17674432	Cox6a1	-0.0290817	-0.0278555	-0.028462	-0.0569017
17792194	Ptcd3	0.0153701	0.0516658	0.02818	0.0563378
17618176	---	0.0262995	0.0292855	0.0277524	0.0554829
17736459	Agxt2	0.02468	0.0310921	0.0277011	0.0553805
17856942	---	0.0587762	0.0129251	0.0275624	0.0551032
17648543	---	0.0494392	0.0147227	0.0269793	0.0539373
17853262	Paqr5	0.0202559	0.0348161	0.0265562	0.0530915
17790685	Atp6v0a4	0.0351715	0.0198631	0.0264313	0.0528419
17809403	Cyp4a8	0.0392456	0.0175795	0.0262663	0.052512
17844285	Hykk	0.014778	0.0460239	0.0260795	0.0521386
17822377	Cdkl1	0.0377319	0.0180018	0.0260623	0.0521041
17834517	Timp3	0.0555973	0.0115242	0.0253123	0.0506047
17657789	---	-0.0302067	-0.0209996	-0.0251859	-0.050352
17681583	Dpt	-0.022596	-0.0280307	-0.0251671	-0.0503144
17683592	---	-0.046931	-0.0134721	-0.0251448	-0.0502698
17806700	---	-0.0255646	-0.0242885	-0.0249184	-0.0498172
17658916	Slc13a2	0.0180405	0.0339972	0.0247654	0.0495113
17866521	Ndufa10	-0.014438	-0.0422974	-0.0247121	-0.0494049
17681943	Tstd1	-0.0202373	-0.0301471	-0.0247001	-0.0493808
17813789	Slc3a1	-0.0371938	-0.0163038	-0.0246252	-0.0492311
17648528	---	0.0192799	0.0309582	0.0244309	0.0488427
17808766	---	0.0276992	0.0212763	0.0242762	0.0485334
17642378	---	0.0434804	0.0134028	0.0241404	0.0482619
17749616	LOC690131	-0.0261737	-0.0222266	-0.0241195	-0.0482201
17742173	Dbt	-0.0267837	-0.0216942	-0.024105	-0.048191
17678891	---	-0.0282172	-0.0204985	-0.0240502	-0.0480814
17814418	Hadha	0.0198451	0.0283592	0.0237232	0.0474278
17722258	---	-0.0204154	-0.0270075	-0.0234812	-0.046944
17712678	Defb1	-0.0141549	-0.0375165	-0.0230444	-0.0460706
17632719	---	-0.0234862	-0.0222505	-0.02286	-0.045702
17623660	Slc22a6	0.0535933	0.00971345	0.0228161	0.0456143
17880577	LOC691736	0.0315137	0.016446	0.0227657	0.0455135
17716694	RGD1564865	-0.0216789	-0.0238	-0.0227147	-0.0454116
17678890	---	-0.0385537	-0.0133694	-0.0227033	-0.0453888
17827785	Dcn	-0.0225805	-0.0227953	-0.0226876	-0.0453574
17660289	Pdk2	0.0309074	0.0162989	0.0224445	0.0448713
17787105	---	0.0385381	0.0130381	0.0224157	0.0448139
17740982	Hist2h3c2	-0.0158948	-0.031554	-0.0223951	-0.0447727
17666739	Ehhadh	0.0147495	0.033223	0.0221365	0.0442555
17744599	Btf3	0.0280907	0.0174379	0.0221324	0.0442474
17623991	Fads1	-0.0472465	-0.0103335	-0.0220957	-0.044174
17641687	Pank1	0.0185855	0.0257714	0.0218855	0.0437538
17720138	Nid1	-0.0250354	-0.0191029	-0.0218689	-0.0437206
17712960	Lamp1	-0.0108944	-0.0438292	-0.0218516	-0.043686
17814945	Odc1	-0.0284215	-0.0167557	-0.0218225	-0.0436278
17802937	Paqr7	0.0264685	0.0179364	0.0217888	0.0435604
17787091	---	0.0167394	0.0283425	0.0217816	0.043546
17711526	Hpgd	0.0311607	0.0150355	0.0216452	0.0432734
17719511	Hist1h2bk	-0.0203066	-0.0230086	-0.0216154	-0.0432139
17862444	---	0.0350057	0.0133021	0.0215789	0.0431409
17731537	Adgrg1	0.02906	0.0159349	0.0215191	0.0430212
17795965	Mgp	-0.0219593	-0.0207882	-0.0213657	-0.0427147
17798044	Dnaja1	-0.0102228	-0.0443938	-0.0213033	-0.0425898
17854433	Me1	-0.021084	-0.0213699	-0.0212265	-0.0424363
17678888	Iscu	-0.027391	-0.0162258	-0.0210817	-0.0421469
17828801	Sdc2	0.0230335	0.0192348	0.0210487	0.0420808
17627760	Vnn1	0.0133396	0.0332007	0.0210448	0.042073
17877062	Tmem27	0.0430885	0.00990099	0.0206547	0.0412933
17745587	C7	-0.0182313	-0.022857	-0.0204135	-0.040811
17828810	Cpq	0.0203944	0.0201001	0.0202467	0.0404775
17691375	Ogdh	0.024259	0.0167814	0.0201767	0.0403376
17801282	Prdx1	0.0220302	0.0179133	0.0198654	0.0397151
17811253	---	-0.0246487	-0.015922	-0.0198105	-0.0396054
17702610	Slc7a7	0.0389514	0.010046	0.0197814	0.0395473
17826261	---	-0.0186486	-0.0205538	-0.019578	-0.0391406
17707924	Slc25a4	-0.0140656	-0.0271729	-0.01955	-0.0390847
17648536	---	0.0416617	0.00878976	0.0191363	0.0382575
17640237	Slc22a25	0.0273722	0.0133271	0.0190996	0.0381841
17812584	Agtrap	0.0115088	0.0307766	0.0188202	0.0376257
17811455	Tmem50a	-0.0161356	-0.021933	-0.0188123	-0.0376098
17724607	Cyb5a	-0.0217897	-0.0162256	-0.018803	-0.0375911
17686706	---	0.0132909	0.0264194	0.0187386	0.0374626
17678894	---	-0.0184371	-0.0187132	-0.0185747	-0.0371347
17643187	Eif3a	-0.0176496	-0.0189001	-0.0182642	-0.036514
17720840	Fam107b	0.0189358	0.0170817	0.0179849	0.0359556
