# Supplementary material for: Transcriptome signature for dietary fructose-specific changes in rat renal cortex: A quantitative approach to physiological relevance
Source: PLoS One. 2018 Aug 1;13(8):e0201293. doi: 10.1371/journal.pone.0201293 (PMC6070266; doi:10.1371/journal.pone.0201293)
Supplement: S4 Table — (XLSX) [file pone.0201293.s007.xlsx]

## Sheet: Sheet1
Supplemental Table 4: PlosOne. A. Gonzalez-Vicente et al. Transcriptome signature for dietary fructose-specific changes in rat renal cortex:
Analysis of coefficient of variation for highly ranked genes for fructose metabolizing enzymes
		Fold-change
Gene Symbol	rank (Table 2)	DF(NS)	DF(HS)	Mean CV of 4 groups	SD of mean CV
Pck1 *	1	1.51032	1.2266	0.0147313	0.0118211
G6pc *	2	1.33821	1.27747	0.0167442	0.0166887
Tkfc	17	1.25808	1.38063	0.0161365	0.0214556
Slc2a5	21	2.19381	2.02562	0.0675043	0.0494729
Slc5a10	22	1.68226	2.6561	0.0606473	0.0461159
Khk	26	1.23029	1.20274	0.0123378	0.01566
Hmgcs2	28	1.69774	3.57193	0.0605721	0.0757015
Slc13a2 *	57	1.296	1.46162	0.0133816	0.0110827
Agtrap *	93	1.18246	1.22623	0.0113319	0.0095869
Tmem50a *	94	-1.17217	-1.2086	0.00909214	0.00692958
CV = coefficient of variation, rank refers to CD DF(signature) in Table 2, "*" = genes identified by all 3 transcriptome analysis methods
Negative numbers mean fold-changes of control/(+fructose) groups
