# Supplementary material for: Transcriptome signature for dietary fructose-specific changes in rat renal cortex: A quantitative approach to physiological relevance
Source: PLoS One. 2018 Aug 1;13(8):e0201293. doi: 10.1371/journal.pone.0201293 (PMC6070266; doi:10.1371/journal.pone.0201293)
Supplement: S5 Table — (XLSX) [file pone.0201293.s008.xlsx]

## Sheet: Sheet1
Supplemental Table 5: PlosOne. A. Gonzalez-Vicente et al. Transcriptome signature for dietary fructose-specific changes in rat renal cortex: a quantitative approach to physiological relevance
	qPCR analysis of selected genes
		"normal salt" diet
			qPCR(Actb) (-Cy0)
			DDlog2(fructose - control)		t-test
	rank in DF(signature)	Gene Symbol	mean	SD	p
	1	Pck1 *	0.0787514	0.920182	0.869721
	2	G6pc *	-0.239775	1.74097	0.792211
	28	Hmgcs2	0.775693	0.540864	0.0284886
	57	Slc13a2 *	0.273971	0.693729	0.459683
	93	Agtrap *	-0.207063	2.5726	0.877396
	94	Tmem50a *	0.298406	0.58815	0.349394
	unranked control	Actb	0	0
	unranked control	Gapdh	0.902549	0.781682	0.060331
	unranked control	Lrp2	-0.102005	0.210714	0.370342
		"high salt" diet
			qPCR(Actb) (-Cy0)
			DDlog2(fructose - control)		t-test
	rank in DF(signature)	Gene Symbol	mean	SD	p
	1	Pck1 *	1.65536	0.917892	0.0112732
	2	G6pc *	1.31177	0.867141	0.023232
	28	Hmgcs2	2.88239	0.892091	0.000651258
	57	Slc13a2 *	0.218482	0.889999	0.640886
	93	Agtrap *	1.88136	2.11202	0.125104
	94	Tmem50a *	1.09581	1.69594	0.243799
	unranked control	Actb	0	0
	unranked control	Gapdh	1.58959	1.55675	0.0871799
	unranked control	Lrp2	0.545601	0.936871	0.288338
	“*” = Genes identified by all three analysis programs from microarray data
