# Supplementary material for: Transcriptome signature for dietary fructose-specific changes in rat renal cortex: A quantitative approach to physiological relevance
Source: PLoS One. 2018 Aug 1;13(8):e0201293. doi: 10.1371/journal.pone.0201293 (PMC6070266; doi:10.1371/journal.pone.0201293)
Supplement: S6 Table — (XLSX) [file pone.0201293.s009.xlsx]

## Sheet: Sheet1
Supplemental Table 6: PlosOne. A. Gonzalez-Vicente et al. Transcriptome signature for dietary fructose-specific changes in rat renal cortex: a quantitative approach to physiological relevance
Enrichment of GO:Biological Processes for annotated CD DF(signature) from DAVID (v. 6.8) p ≤ 0.05
GO:biological process	Identified Genes	Fold Enrichment	EASE score (modified Fisher exact p-value)	Benjamini p-value	FDR
0007584~response to nutrient	CUBN, GATM, HMGCS2, OXCT1, PKLR, KLK1	23.2714	4.59826e-06	0.00129587	6.08649e-05
0046835~carbohydrate phosphorylation	KHK, TKFC, XYLB	66.4205	0.000868441	0.115297	0.0114346
0032868~response to insulin	KHK, HMGCS2, HADH, PCK1	19.8641	0.000963298	0.0866112	0.0126762
0071422~succinate transmembrane transport	SLC25A10, SLC13A3	354.242	0.00546509	0.320464	0.0699706
0015744~succinate transport	SLC25A10, SLC13A3	354.242	0.00546509	0.320464	0.0699706
0055085~transmembrane transport	SLC5A8, SLC13A3, SLC22A5, SLC5A10	9.66116	0.00739058	0.341886	0.0935247
0071332~cellular response to fructose stimulus	SLC2A5, PCK1	212.545	0.0090924	0.349034	0.113882
0014823~response to activity	OXCT1, HADH, PCK1	17.3271	0.0121931	0.389958	0.149891
0009749~response to glucose	KHK, CTSL, PKLR	15.0386	0.0159555	0.432756	0.191766
0032869~cellular response to insulin stimulus	HMGCS2, PKLR, PCK1	12.9601	0.0211033	0.487428	0.245976
0009750~response to fructose	KHK, SLC2A5	88.5606	0.0216873	0.461147	0.251909
0001889~liver development	HMGCS2, ACO1, RGN	10.9937	0.0286457	0.525311	0.319357
0006880~intracellular sequestering of iron ion	FTL1L1, FTL1	59.0404	0.0323594	0.538384	0.353008
Enrichment of GO:Biological Processes for annotated ANOVA DF(common) from DAVID (v. 6.8) p ≤ 0.05
GO:biological process	Identified Genes	Fold Enrichment	EASE score (modified Fisher exact p-value)	Benjamini p-value	FDR
0014823~response to activity	OXCT1, IGF1, MMP2, PCK1	10.5888	0.0061751	0.960332	8.58088
0006094~gluconeogenesis	G6PC, PGAM1, PCK1	22.1402	0.00787024	0.87233	10.8136
0008283~cell proliferation	FAM83D, POLA1, BUB1, IGF1, MCM10	5.24874	0.0145394	0.921413	19.1141
0045428~regulation of nitric oxide biosynthetic process	IGF1, GCHFR	97.4167	0.0200842	0.928824	25.4615
0001666~response to hypoxia	IGF1, ABAT, LOXL2, MMP2, AGTRAP	4.51003	0.0238942	0.919541	29.5508
0035094~response to nicotine	IGF1, ABAT, MMP2	11.416	0.0277301	0.913006	33.4561
0030104~water homeostasis	IGF1, GUCA2B	69.5833	0.0280061	0.87927	33.7291
0051983~regulation of chromosome segregation	KIF2C, BUB1	60.8854	0.0319433	0.879277	37.5128
0051315~attachment of mitotic spindle microtubules to kinetochore	KIF2C, CENPC	60.8854	0.0319433	0.879277	37.5128
0051310~metaphase plate congression	FAM83D, KIF2C	54.1204	0.0358648	0.879284	41.0805
2000272~negative regulation of receptor activity	LYNX1, HFE	54.1204	0.0358648	0.879284	41.0805
0060740~prostate gland epithelium morphogenesis	IGF1, MMP2	40.5903	0.0475355	0.920928	50.6085
Enrichment of GO:Biological Processes for annotated BAM DF(common) from DAVID (v. 6.8) p ≤ 0.05
GO:biological process	Identified Genes	Fold Enrichment	EASE score (modified Fisher exact p-value)	Benjamini p-value	FDR
GO:0006094~gluconeogenesis	G6PC, PCK1	48	0.039	0.998	38.3
