# Supplementary material for: Transcriptome signature for dietary fructose-specific changes in rat renal cortex: A quantitative approach to physiological relevance
Source: PLoS One. 2018 Aug 1;13(8):e0201293. doi: 10.1371/journal.pone.0201293 (PMC6070266; doi:10.1371/journal.pone.0201293)
Supplement: S7 Table — (XLSX) [file pone.0201293.s010.xlsx]

## Sheet: Sheet1
Supplemental Table 7: PlosOne. A. Gonzalez-Vicente et al. Transcriptome signature for dietary fructose-specific changes in rat renal cortex: a quantitative approach to physiological relevance
Enrichment of GO:0005739~mitochondrion for annotated CD DF(signature) within GO:Cellular constituents (DAVID 6.8) if p ≤ 0.05
Gene Symbol	Gene Name	DE Value of CD DF(common)
Gatm	mitochondrial glycine amidinotransferase	0.213
Acsm3	acyl-CoA synthetase medium-chain family member 3	0.148
Slc25a10	mitochondrial dicarboxylic acid transporter	0.144
Adh1	alcohol dehydrogenase (NAD) activity	0.123
Hadh	medium and short-chain L-3-hydroxyacyl-Coenzyme A dehydrogenase	0.092
Car5b	mitochondrial carbonic anhydrase (human CA5b)	0.085
Hmgcs2	mitochondrial 3-hydroxy-3-methylglutaryl-CoA synthase (ketogenesis)	0.073
Aadat	transaminase with broad substrate specificity	-0.132
Oat	mitochondrial ornithine aminotransferase	-0.076
Oxct1	mitochondrial succinyl-CoA:3-ketoacid-CoA transferase	-0.072
	misclassified in GO data base: falsely added to GO:0005739*
Hao2	peroxisomal Long-Chain L-2-Hydroxy Acid Oxidase	-0.08
Slc22a5	sodium-ion dependent, high affinity carnitine transporter (plasma membrane)	0.067
Aco1	cytosolic aconitase	0.079
	misclassified in GO data base: missing in GO:0005739*
Car5b	mitochondrial carbonic anhydrase (human CA5b)	0.085
Enrichment of GO:0005739/5759~mitochondrion for annotated ANOVA DF(common) within GO:Cellular constituents (DAVID 6.8) if p ≤ 0.05
Gene Symbol	Gene Name
Hmgcs2	mitochondrial 3-hydroxy-3-methylglutaryl-CoA synthase (ketogenesis)	0.073
Oxct1	mitochondrial succinyl-CoA:3-ketoacid-CoA transferase	-0.072
Echs1	mitochondrial enoyl-CoA Hydratase	-0.015
Abat	4-Aminobutyrate Aminotransferas	-0.018
Mccc2	methylcrotonoyl-CoA Carboxylase Beta Chain	-0.007
Enrichment of GO:0005739/5759~mitochondrion for annotated BAM DF(common) within GO:Cellular constituents (DAVID 6.8) if p ≤ 0.05
Gene Symbol	Gene Name
None
* Annotated genes of CD DF(signature), ANNOVA ΔF(common) and BAM ΔF(common) were subjected to enrichment analysis with DAVID 6.8. GO:0005739 was identified if p ≤ 0.05. Several genes in the GO database were misclassified as to their annotations with location in the mitochondrion. These were corrected as indicated and enrichment recalculated. After correction, 10 out of 33 genes are in the fructos…
