# Supplementary material for: Transcriptome signature for dietary fructose-specific changes in rat renal cortex: A quantitative approach to physiological relevance
Source: PLoS One. 2018 Aug 1;13(8):e0201293. doi: 10.1371/journal.pone.0201293 (PMC6070266; doi:10.1371/journal.pone.0201293)
Supplement: S8 Table — (XLSX) [file pone.0201293.s011.xlsx]

## Sheet: Sheet1
Supplemental Table 8: PlosOne. A. Gonzalez-Vicente et al. Transcriptome signature for dietary fructose-specific changes in rat renal cortex: a quantitative approach to physiological relevance
Weight of animals at sacrifice.
Values expressed as mean +/- SEM
		Fluids
		Tap Water	Fructose
Food	0.6 % NaCl	152 ± 4 g	159 ± 6 g
	4.0 % NaCl	158 ± 7 g	150 ± 7 g
